# Supplementary material for: Comparative genome analysis of Lactobacillus casei strains isolated from Actimel and Yakult products reveals marked similarities and points to a common origin
Source: Microb Biotechnol. 2013 Jul 1;6(5):576–87. doi: 10.1111/1751-7915.12062 (PMC3918159; doi:10.1111/1751-7915.12062)
Supplement: File S1 — Draft genome annotation of LcA chromosome. [file mbt0006-0576-sd1.embl]

ID                   LcA_chromosome ; ; ; ; ; 3068555 BP.
FH   Key             Location/Qualifiers
FH                   
FT   source          801..3067755
FT                   /organism="Lactobacillus casei LcA"
FT                   /strain="LcA"
FT                   /mol_type="genomic DNA"
FT                   /db_xref="taxon:543734"
FT   CDS             461..1810
FT                   /transl_table=11
FT                   /product="Chromosomal replication initiator protein dnaA"
FT                   /db_xref="GOA:B3W6N4"
FT                   /db_xref="InterPro:IPR001957"
FT                   /db_xref="InterPro:IPR003593"
FT                   /db_xref="InterPro:IPR010921"
FT                   /db_xref="InterPro:IPR013159"
FT                   /db_xref="InterPro:IPR013317"
FT                   /db_xref="InterPro:IPR018312"
FT                   /db_xref="InterPro:IPR020591"
FT                   /db_xref="UniProtKB/Swiss-Prot:B3W6N4"
FT                   /inference="similar to AA sequence:Uniprot:DNAA_LACC3"
FT                   /inference="ab initio prediction:show20061029"
FT                   /protein_id="CAQ65133.1"
FT                   /gene="dnaA"
FT                   /locus_tag="LCACT_0001"
FT   CDS             1981..3120
FT                   /transl_table=11
FT                   /product="DNA-directed DNA polymerase III, beta subunit"
FT                   /EC_number="2.7.7.7"
FT                   /db_xref="GOA:B3W6Q7"
FT                   /db_xref="InterPro:IPR001001"
FT                   /db_xref="InterPro:IPR022634"
FT                   /db_xref="InterPro:IPR022635"
FT                   /db_xref="InterPro:IPR022637"
FT                   /db_xref="InterPro:IPR024693"
FT                   /db_xref="UniProtKB/TrEMBL:B3W6Q7"
FT                   /inference="similar to AA sequence:Uniprot:Q38ZS3_LACSS"
FT                   /inference="ab initio prediction:show20061029"
FT                   /protein_id="CAQ65134.1"
FT                   /gene="dnaN"
FT                   /locus_tag="LCACT_0002"
FT   CDS             3973..4185
FT                   /transl_table=11
FT                   /product="YyaA protein (BH0003 protein)"
FT                   /db_xref="GOA:B3W6Q8"
FT                   /db_xref="InterPro:IPR002942"
FT                   /db_xref="InterPro:IPR014330"
FT                   /db_xref="UniProtKB/TrEMBL:B3W6Q8"
FT                   /inference="similar to AA sequence:Uniprot:Q9RCA0_BACHD"
FT                   /inference="ab initio prediction:show20061029"
FT                   /protein_id="CAQ65135.1"
FT                   /gene="yyaA"
FT                   /locus_tag="LCACT_0003"
FT   CDS             4182..5297
FT                   /transl_table=11
FT                   /product="DNA replication and repair protein recF"
FT                   /db_xref="GOA:B3W6Q9"
FT                   /db_xref="InterPro:IPR001238"
FT                   /db_xref="InterPro:IPR003395"
FT                   /db_xref="InterPro:IPR018078"
FT                   /db_xref="UniProtKB/Swiss-Prot:B3W6Q9"
FT                   /inference="similar to AA sequence:Uniprot:RECF_LACC3"
FT                   /inference="ab initio prediction:show20061029"
FT                   /protein_id="CAQ65136.1"
FT                   /gene="recF"
FT                   /locus_tag="LCACT_0004"
FT   CDS             5540..7387
FT                   /transl_table=11
FT                   /product="DNA gyrase, B subunit"
FT                   /EC_number="5.99.1.3"
FT                   /db_xref="GOA:B3W6R0"
FT                   /db_xref="InterPro:IPR001241"
FT                   /db_xref="InterPro:IPR002288"
FT                   /db_xref="InterPro:IPR003594"
FT                   /db_xref="InterPro:IPR006171"
FT                   /db_xref="InterPro:IPR011557"
FT                   /db_xref="InterPro:IPR013506"
FT                   /db_xref="InterPro:IPR013759"
FT                   /db_xref="InterPro:IPR013760"
FT                   /db_xref="InterPro:IPR014721"
FT                   /db_xref="InterPro:IPR018522"
FT                   /db_xref="InterPro:IPR020568"
FT                   /db_xref="UniProtKB/TrEMBL:B3W6R0"
FT                   /inference="similar to AA sequence:Uniprot:Q38ZS0_LACSS"
FT                   /inference="ab initio prediction:show20061029"
FT                   /protein_id="CAQ65137.1"
FT                   /gene="gyrB"
FT                   /locus_tag="LCACT_0005"
FT   CDS             7449..10070
FT                   /transl_table=11
FT                   /product="DNA gyrase, A subunit"
FT                   /EC_number="5.99.1.3"
FT                   /db_xref="GOA:B3W6R1"
FT                   /db_xref="InterPro:IPR002205"
FT                   /db_xref="InterPro:IPR005743"
FT                   /db_xref="InterPro:IPR006691"
FT                   /db_xref="InterPro:IPR013757"
FT                   /db_xref="InterPro:IPR013758"
FT                   /db_xref="InterPro:IPR013760"
FT                   /db_xref="InterPro:IPR024946"
FT                   /db_xref="UniProtKB/TrEMBL:B3W6R1"
FT                   /inference="similar to AA sequence:Uniprot:Q38ZR9_LACSS"
FT                   /inference="ab initio prediction:show20061029"
FT                   /protein_id="CAQ65138.1"
FT                   /gene="gyrA"
FT                   /locus_tag="LCACT_0006"
FT   CDS             complement(10175..10879)
FT                   /transl_table=11
FT                   /product="Deoxyribose-phosphate aldolase
FT                   (Phosphodeoxyriboaldolase) (Deoxyriboaldolase) (DERA)"
FT                   /EC_number="4.1.2.4"
FT                   /db_xref="GOA:B3W6R2"
FT                   /db_xref="InterPro:IPR002915"
FT                   /db_xref="InterPro:IPR011343"
FT                   /db_xref="InterPro:IPR013785"
FT                   /db_xref="UniProtKB/TrEMBL:B3W6R2"
FT                   /inference="similar to AA sequence:Uniprot:DEOC_LACJO"
FT                   /inference="ab initio prediction:show20061029"
FT                   /protein_id="CAQ65139.1"
FT                   /gene="deoC"
FT                   /locus_tag="LCACT_0007"
FT   CDS             11062..11493
FT                   /transl_table=11
FT                   /product="Single-stranded DNA-binding protein"
FT                   /db_xref="GOA:B3W6R3"
FT                   /db_xref="InterPro:IPR000424"
FT                   /db_xref="InterPro:IPR011344"
FT                   /db_xref="InterPro:IPR012340"
FT                   /db_xref="InterPro:IPR016027"
FT                   /db_xref="UniProtKB/TrEMBL:B3W6R3"
FT                   /inference="similar to AA sequence:Uniprot:Q8NZQ2_STRP8"
FT                   /inference="ab initio prediction:show20061029"
FT                   /protein_id="CAQ65140.1"
FT                   /gene="ssb"
FT                   /locus_tag="LCACT_0008"
FT   CDS             11621..11917
FT                   /transl_table=11
FT                   /product="30S ribosomal protein S6"
FT                   /db_xref="GOA:B3W6R4"
FT                   /db_xref="InterPro:IPR000529"
FT                   /db_xref="InterPro:IPR014717"
FT                   /db_xref="InterPro:IPR020814"
FT                   /db_xref="UniProtKB/Swiss-Prot:B3W6R4"
FT                   /inference="similar to AA sequence:Uniprot:RS6_LACC3"
FT                   /inference="ab initio prediction:show20061029"
FT                   /protein_id="CAQ65141.1"
FT                   /gene="rpsF"
FT                   /locus_tag="LCACT_0009"
FT   CDS             11948..12544
FT                   /transl_table=11
FT                   /product="Single-stranded DNA-binding protein"
FT                   /db_xref="GOA:B3W6R5"
FT                   /db_xref="InterPro:IPR000424"
FT                   /db_xref="InterPro:IPR011344"
FT                   /db_xref="InterPro:IPR012340"
FT                   /db_xref="InterPro:IPR016027"
FT                   /db_xref="UniProtKB/TrEMBL:B3W6R5"
FT                   /inference="similar to AA sequence:Uniprot:Q38ZR7_LACSS"
FT                   /inference="ab initio prediction:show20061029"
FT                   /protein_id="CAQ65142.1"
FT                   /gene="ssb"
FT                   /locus_tag="LCACT_0010"
FT   CDS             12631..12867
FT                   /transl_table=11
FT                   /product="30S ribosomal protein S18"
FT                   /db_xref="GOA:B3W6R6"
FT                   /db_xref="InterPro:IPR001648"
FT                   /db_xref="InterPro:IPR018275"
FT                   /db_xref="UniProtKB/Swiss-Prot:B3W6R6"
FT                   /inference="similar to AA sequence:Uniprot:RS18_LACC3"
FT                   /inference="ab initio prediction:show20061029"
FT                   /protein_id="CAQ65143.1"
FT                   /gene="rpsR"
FT                   /locus_tag="LCACT_0011"
FT   CDS             13295..14887
FT                   /transl_table=11
FT                   /product="Polysaccharide transporter"
FT                   /db_xref="GOA:B3W6R7"
FT                   /db_xref="InterPro:IPR002797"
FT                   /db_xref="InterPro:IPR024923"
FT                   /db_xref="UniProtKB/TrEMBL:B3W6R7"
FT                   /inference="similar to AA sequence:Uniprot:Q8DP32_STRR6"
FT                   /inference="ab initio prediction:show20061029"
FT                   /protein_id="CAQ65144.1"
FT                   /gene="PST transporter"
FT                   /locus_tag="LCACT_0012"
FT   CDS             15143..15337
FT                   /transl_table=11
FT                   /product="Putative uncharacterized protein"
FT                   /db_xref="UniProtKB/TrEMBL:B3W6R8"
FT                   /inference="similar to AA sequence:Uniprot:Q03D41_LACC3"
FT                   /inference="ab initio prediction:show20061029"
FT                   /protein_id="CAQ65145.1"
FT                   /locus_tag="LCACT_0013"
FT   CDS             15749..17227
FT                   /transl_table=11
FT                   /product="Cytochrome bd-I ubiquinol oxidase subunit I"
FT                   /EC_number="1.10.3.-"
FT                   /db_xref="GOA:B3W6R9"
FT                   /db_xref="InterPro:IPR002585"
FT                   /db_xref="UniProtKB/TrEMBL:B3W6R9"
FT                   /inference="similar to AA sequence:Uniprot:A2RMA7_LACLM"
FT                   /inference="ab initio prediction:show20061029"
FT                   /protein_id="CAQ65146.1"
FT                   /gene="cydA"
FT                   /locus_tag="LCACT_0014"
FT   CDS             17220..18239
FT                   /transl_table=11
FT                   /product="Cytochrome d ubiquinol oxidase, subunit II"
FT                   /db_xref="GOA:B3W6S0"
FT                   /db_xref="InterPro:IPR003317"
FT                   /db_xref="UniProtKB/TrEMBL:B3W6S0"
FT                   /inference="similar to AA sequence:Uniprot:Q833A7_ENTFA"
FT                   /inference="ab initio prediction:show20061029"
FT                   /protein_id="CAQ65147.1"
FT                   /gene="cydB"
FT                   /locus_tag="LCACT_0015"
FT   CDS             18236..18460
FT                   /transl_table=11
FT                   /product="Putative uncharacterized protein"
FT                   /db_xref="UniProtKB/TrEMBL:B3W6S1"
FT                   /inference="similar to AA sequence:Uniprot:Q03D43_LACC3"
FT                   /inference="ab initio prediction:show20061029"
FT                   /protein_id="CAQ65148.1"
FT                   /locus_tag="LCACT_0016"
FT   CDS             complement(18533..19126)
FT                   /transl_table=11
FT                   /product="Putative uncharacterized protein yiiE"
FT                   /db_xref="InterPro:IPR010617"
FT                   /db_xref="UniProtKB/TrEMBL:B3W6S2"
FT                   /inference="similar to AA sequence:Uniprot:Q9CH76_LACLA"
FT                   /inference="ab initio prediction:show20061029"
FT                   /protein_id="CAQ65149.1"
FT                   /gene="yiiE"
FT                   /locus_tag="LCACT_0017"
FT   CDS             complement(19524..19895)
FT                   /transl_table=11
FT                   /product="Putative uncharacterized protein"
FT                   /db_xref="UniProtKB/TrEMBL:B3W6S3"
FT                   /protein_id="CAQ65150.1"
FT                   /locus_tag="LCACT_0018"
FT   CDS             complement(20132..20434)
FT                   /transl_table=11
FT                   /product="Putative uncharacterized protein"
FT                   /db_xref="UniProtKB/TrEMBL:B3W6S4"
FT                   /inference="similar to AA sequence:Uniprot:Q03D37_LACC3"
FT                   /inference="ab initio prediction:show20061029"
FT                   /protein_id="CAQ65151.1"
FT                   /locus_tag="LCACT_0019"
FT   CDS             complement(20707..21564)
FT                   /transl_table=11
FT                   /product="CAAX amino terminal protease family"
FT                   /db_xref="GOA:B3W6S5"
FT                   /db_xref="InterPro:IPR003675"
FT                   /db_xref="UniProtKB/TrEMBL:B3W6S5"
FT                   /inference="similar to AA sequence:Uniprot:Q7P7F0_FUSNV"
FT                   /inference="ab initio prediction:show20061029"
FT                   /protein_id="CAQ65152.1"
FT                   /gene="FNV1622"
FT                   /locus_tag="LCACT_0020"
FT   CDS             complement(21644..21826)
FT                   /transl_table=11
FT                   /product="Putative uncharacterized protein"
FT                   /db_xref="UniProtKB/TrEMBL:B3W6S6"
FT                   /protein_id="CAQ65153.1"
FT                   /locus_tag="LCACT_0021"
FT   CDS             complement(21877..22056)
FT                   /transl_table=11
FT                   /product="Putative uncharacterized protein"
FT                   /db_xref="UniProtKB/TrEMBL:B3W6S7"
FT                   /protein_id="CAQ65154.1"
FT                   /locus_tag="LCACT_0022"
FT   CDS             complement(22554..23789)
FT                   /transl_table=11
FT                   /product="Surface antigen"
FT                   /db_xref="InterPro:IPR007921"
FT                   /db_xref="InterPro:IPR009148"
FT                   /db_xref="UniProtKB/TrEMBL:B3W6S8"
FT                   /inference="similar to AA sequence:Uniprot:Q03D36_LACC3"
FT                   /inference="ab initio prediction:show20061029"
FT                   /protein_id="CAQ65155.1"
FT                   /locus_tag="LCACT_0023"
FT   CDS             complement(23993..26566)
FT                   /transl_table=11
FT                   /product="ABC transporter permease protein"
FT                   /db_xref="GOA:B3W6S9"
FT                   /db_xref="InterPro:IPR003838"
FT                   /db_xref="InterPro:IPR025857"
FT                   /db_xref="UniProtKB/TrEMBL:B3W6S9"
FT                   /inference="similar to AA sequence:Uniprot:Q9CGJ2_LACLA"
FT                   /inference="ab initio prediction:show20061029"
FT                   /protein_id="CAQ65156.1"
FT                   /gene="ylbB"
FT                   /locus_tag="LCACT_0024"
FT   CDS             complement(26579..27280)
FT                   /transl_table=11
FT                   /product="ABC-type antimicrobial peptide transport system,
FT                   ATPase component"
FT                   /db_xref="GOA:B3W6T0"
FT                   /db_xref="InterPro:IPR003439"
FT                   /db_xref="InterPro:IPR003593"
FT                   /db_xref="InterPro:IPR017871"
FT                   /db_xref="UniProtKB/TrEMBL:B3W6T0"
FT                   /inference="similar to AA sequence:Uniprot:Q03D34_LACC3"
FT                   /inference="ab initio prediction:show20061029"
FT                   /protein_id="CAQ65157.1"
FT                   /locus_tag="LCACT_0025"
FT   CDS             27560..28111
FT                   /transl_table=11
FT                   /product="Regulatory protein, TetR"
FT                   /db_xref="GOA:B3W6T1"
FT                   /db_xref="InterPro:IPR001647"
FT                   /db_xref="InterPro:IPR009057"
FT                   /db_xref="InterPro:IPR015893"
FT                   /db_xref="UniProtKB/TrEMBL:B3W6T1"
FT                   /inference="similar to AA sequence:Uniprot:Q1FNU2"
FT                   /inference="ab initio prediction:show20061029"
FT                   /protein_id="CAQ65158.1"
FT                   /locus_tag="LCACT_0026"
FT   CDS             28155..28961
FT                   /transl_table=11
FT                   /product="Hydrolase Cof"
FT                   /db_xref="GOA:B3W6T2"
FT                   /db_xref="InterPro:IPR000150"
FT                   /db_xref="InterPro:IPR006379"
FT                   /db_xref="InterPro:IPR013200"
FT                   /db_xref="InterPro:IPR023214"
FT                   /db_xref="UniProtKB/TrEMBL:B3W6T2"
FT                   /inference="similar to AA sequence:Uniprot:Q2YZF3_9FLAO"
FT                   /inference="ab initio prediction:show20061029"
FT                   /protein_id="CAQ65159.1"
FT                   /gene="cof"
FT                   /locus_tag="LCACT_0027"
FT   CDS             28966..29286
FT                   /transl_table=11
FT                   /product="Putative uncharacterized protein"
FT                   /db_xref="UniProtKB/TrEMBL:B3W6N5"
FT                   /inference="similar to AA sequence:Uniprot:Q03D31_LACC3"
FT                   /inference="ab initio prediction:show20061029"
FT                   /protein_id="CAQ65160.1"
FT                   /locus_tag="LCACT_0028"
FT   CDS             complement(30125..30610)
FT                   /transl_table=11
FT                   /product="Putative uncharacterized protein"
FT                   /db_xref="UniProtKB/TrEMBL:B3W6N6"
FT                   /inference="similar to AA sequence:Uniprot:Q3ZR53_LACPA"
FT                   /inference="ab initio prediction:show20061029"
FT                   /protein_id="CAQ65161.1"
FT                   /locus_tag="LCACT_0029"
FT   CDS             complement(30648..32798)
FT                   /transl_table=11
FT                   /product="YbfG"
FT                   /db_xref="GOA:B3W6N7"
FT                   /db_xref="InterPro:IPR002477"
FT                   /db_xref="InterPro:IPR015020"
FT                   /db_xref="InterPro:IPR017853"
FT                   /db_xref="UniProtKB/TrEMBL:B3W6N7"
FT                   /inference="similar to AA sequence:Uniprot:A7Z0Y8_BACA2"
FT                   /inference="ab initio prediction:show20061029"
FT                   /protein_id="CAQ65162.1"
FT                   /gene="ybfG"
FT                   /locus_tag="LCACT_0030"
FT   CDS             complement(32867..33754)
FT                   /transl_table=11
FT                   /product="Putative uncharacterized protein"
FT                   /db_xref="GOA:B3W6N8"
FT                   /db_xref="InterPro:IPR002781"
FT                   /db_xref="UniProtKB/TrEMBL:B3W6N8"
FT                   /inference="similar to AA sequence:Uniprot:Q3W4K4"
FT                   /inference="ab initio prediction:show20061029"
FT                   /protein_id="CAQ65163.1"
FT                   /locus_tag="LCACT_0031"
FT   CDS             33942..34541
FT                   /transl_table=11
FT                   /product="Putative uncharacterized protein"
FT                   /db_xref="InterPro:IPR010617"
FT                   /db_xref="UniProtKB/TrEMBL:B3W6N9"
FT                   /inference="similar to AA sequence:Uniprot:Q0LEN4"
FT                   /inference="ab initio prediction:show20061029"
FT                   /protein_id="CAQ65164.1"
FT                   /locus_tag="LCACT_0032"
FT   CDS             complement(34665..35558)
FT                   /transl_table=11
FT                   /product="CorA-magnesium and cobalt transporter"
FT                   /db_xref="GOA:B3W6P0"
FT                   /db_xref="InterPro:IPR002523"
FT                   /db_xref="UniProtKB/TrEMBL:B3W6P0"
FT                   /inference="similar to AA sequence:Uniprot:Q8DNQ3_STRR6"
FT                   /inference="ab initio prediction:show20061029"
FT                   /protein_id="CAQ65165.1"
FT                   /gene="corA"
FT                   /locus_tag="LCACT_0033"
FT   CDS             complement(35607..36245)
FT                   /transl_table=11
FT                   /product="Transcriptional regulator"
FT                   /db_xref="GOA:B3W6P1"
FT                   /db_xref="InterPro:IPR001647"
FT                   /db_xref="InterPro:IPR009057"
FT                   /db_xref="InterPro:IPR011075"
FT                   /db_xref="InterPro:IPR015893"
FT                   /db_xref="InterPro:IPR023772"
FT                   /db_xref="UniProtKB/TrEMBL:B3W6P1"
FT                   /inference="similar to AA sequence:Uniprot:Q03D27_LACC3"
FT                   /inference="ab initio prediction:show20061029"
FT                   /protein_id="CAQ65166.1"
FT                   /locus_tag="LCACT_0034"
FT   CDS             36402..36422
FT                   /transl_table=11
FT                   /product="Putative uncharacterized protein"
FT                   /protein_id="CAQ65167.1"
FT                   /locus_tag="LCACT_0035"
FT   CDS             36474..37850
FT                   /transl_table=11
FT                   /product="Probable manganese transport protein mntH"
FT                   /db_xref="GOA:B3W6P3"
FT                   /db_xref="InterPro:IPR001046"
FT                   /db_xref="InterPro:IPR023056"
FT                   /db_xref="UniProtKB/Swiss-Prot:B3W6P3"
FT                   /inference="similar to AA sequence:Uniprot:MNTH_LACC3"
FT                   /inference="ab initio prediction:show20061029"
FT                   /protein_id="CAQ65168.1"
FT                   /gene="mntH"
FT                   /locus_tag="LCACT_0036"
FT   CDS             complement(38073..38417)
FT                   /transl_table=11
FT                   /product="Putative uncharacterized protein"
FT                   /db_xref="UniProtKB/TrEMBL:B3W6P4"
FT                   /inference="similar to AA sequence:Uniprot:Q03D25_LACC3"
FT                   /inference="ab initio prediction:show20061029"
FT                   /protein_id="CAQ65169.1"
FT                   /locus_tag="LCACT_0037"
FT   CDS             complement(38493..38852)
FT                   /transl_table=11
FT                   /product="Putative uncharacterized protein"
FT                   /db_xref="UniProtKB/TrEMBL:B3W6P5"
FT                   /inference="similar to AA sequence:Uniprot:Q03D24_LACC3"
FT                   /inference="ab initio prediction:show20061029"
FT                   /protein_id="CAQ65170.1"
FT                   /locus_tag="LCACT_0038"
FT   CDS             39093..40535
FT                   /transl_table=11
FT                   /product="Dipeptidase, peptidase U 34 family"
FT                   /db_xref="GOA:B3W6P6"
FT                   /db_xref="InterPro:IPR005322"
FT                   /db_xref="UniProtKB/TrEMBL:B3W6P6"
FT                   /inference="similar to AA sequence:Uniprot:A0NIN1_OENOE"
FT                   /inference="ab initio prediction:show20061029"
FT                   /protein_id="CAQ65171.1"
FT                   /gene="pepD"
FT                   /locus_tag="LCACT_0039"
FT   CDS             40730..41365
FT                   /transl_table=11
FT                   /product="Predicted membrane protein"
FT                   /db_xref="UniProtKB/TrEMBL:B3W6P7"
FT                   /inference="similar to AA sequence:Uniprot:Q03D22_LACC3"
FT                   /inference="ab initio prediction:show20061029"
FT                   /protein_id="CAQ65172.1"
FT                   /locus_tag="LCACT_0040"
FT   CDS             complement(41415..41726)
FT                   /transl_table=11
FT                   /product="Orf2"
FT                   /db_xref="InterPro:IPR015046"
FT                   /db_xref="UniProtKB/TrEMBL:B3W6P8"
FT                   /inference="similar to AA sequence:Uniprot:Q9AZK7_9CAUD"
FT                   /inference="ab initio prediction:show20061029"
FT                   /protein_id="CAQ65173.1"
FT                   /gene="orf2"
FT                   /locus_tag="LCACT_0041"
FT   CDS             41877..42083
FT                   /transl_table=11
FT                   /product="Putative uncharacterized protein"
FT                   /db_xref="UniProtKB/TrEMBL:B3W6P9"
FT                   /protein_id="CAQ65174.1"
FT                   /locus_tag="LCACT_0042"
FT   CDS             complement(42215..42826)
FT                   /transl_table=11
FT                   /product="Putative uncharacterized protein"
FT                   /db_xref="UniProtKB/TrEMBL:B3W6Q0"
FT                   /inference="similar to AA sequence:Uniprot:Q03D21_LACC3"
FT                   /inference="ab initio prediction:show20061029"
FT                   /protein_id="CAQ65175.1"
FT                   /locus_tag="LCACT_0043"
FT   CDS             43184..43657
FT                   /transl_table=11
FT                   /product="Putative uncharacterized protein"
FT                   /db_xref="UniProtKB/TrEMBL:B3W6Q1"
FT                   /inference="similar to AA sequence:Uniprot:Q03D16_LACC3"
FT                   /inference="ab initio prediction:show20061029"
FT                   /protein_id="CAQ65176.1"
FT                   /locus_tag="LCACT_0044"
FT   CDS             43809..44147
FT                   /transl_table=11
FT                   /product="Putative uncharacterized protein"
FT                   /db_xref="UniProtKB/TrEMBL:B3W6Q2"
FT                   /protein_id="CAQ65177.1"
FT                   /locus_tag="LCACT_0045"
FT   CDS             44228..44341
FT                   /transl_table=11
FT                   /product="Putative uncharacterized protein"
FT                   /db_xref="UniProtKB/TrEMBL:B3W6Q3"
FT                   /protein_id="CAQ65178.1"
FT                   /locus_tag="LCACT_0046"
FT   CDS             44481..45191
FT                   /transl_table=11
FT                   /product="Amino acid permease"
FT                   /db_xref="InterPro:IPR011606"
FT                   /db_xref="UniProtKB/TrEMBL:B3W6Q4"
FT                   /inference="similar to AA sequence:Uniprot:Q9CF68_LACLA"
FT                   /inference="ab initio prediction:show20061029"
FT                   /protein_id="CAQ65179.1"
FT                   /gene="yqfD"
FT                   /locus_tag="LCACT_0047"
FT   CDS             45178..45507
FT                   /transl_table=11
FT                   /product="Putative uncharacterized protein yqfC"
FT                   /db_xref="InterPro:IPR008407"
FT                   /db_xref="UniProtKB/TrEMBL:B3W6Q5"
FT                   /inference="similar to AA sequence:Uniprot:Q9CF69_LACLA"
FT                   /inference="ab initio prediction:show20061029"
FT                   /protein_id="CAQ65180.1"
FT                   /gene="yqfC"
FT                   /locus_tag="LCACT_0048"
FT   CDS             complement(45745..46035)
FT                   /transl_table=11
FT                   /product="Putative uncharacterized protein"
FT                   /db_xref="UniProtKB/TrEMBL:B3W6Q6"
FT                   /inference="similar to AA sequence:Uniprot:Q03D10_LACC3"
FT                   /inference="ab initio prediction:show20061029"
FT                   /protein_id="CAQ65181.1"
FT                   /locus_tag="LCACT_0049"
FT   CDS             complement(46388..46603)
FT                   /transl_table=11
FT                   /product="Putative uncharacterized protein"
FT                   /db_xref="UniProtKB/TrEMBL:B3W6T3"
FT                   /protein_id="CAQ65182.1"
FT                   /locus_tag="LCACT_0050"
FT   CDS             complement(46950..47825)
FT                   /transl_table=11
FT                   /product="CAAX amino terminal protease family"
FT                   /db_xref="GOA:B3W6T4"
FT                   /db_xref="InterPro:IPR003675"
FT                   /db_xref="UniProtKB/TrEMBL:B3W6T4"
FT                   /inference="similar to AA sequence:Uniprot:Q7P7F0_FUSNV"
FT                   /inference="ab initio prediction:show20061029"
FT                   /protein_id="CAQ65183.1"
FT                   /gene="FNV1622"
FT                   /locus_tag="LCACT_0051"
FT   CDS             complement(48171..48821)
FT                   /transl_table=11
FT                   /product="2-dehydro-3-deoxyphosphogluconate
FT                   aldolase/4-hydroxy-2-oxoglutarate aldolase"
FT                   /db_xref="GOA:B3W6T5"
FT                   /db_xref="InterPro:IPR000887"
FT                   /db_xref="InterPro:IPR013785"
FT                   /db_xref="UniProtKB/TrEMBL:B3W6T5"
FT                   /inference="similar to AA sequence:Uniprot:Q838M1_ENTFA"
FT                   /inference="ab initio prediction:show20061029"
FT                   /protein_id="CAQ65184.1"
FT                   /gene="eda-1"
FT                   /locus_tag="LCACT_0052"
FT   CDS             complement(48988..50403)
FT                   /transl_table=11
FT                   /product="Putative uncharacterized protein"
FT                   /db_xref="InterPro:IPR008490"
FT                   /db_xref="UniProtKB/TrEMBL:B3W6T6"
FT                   /inference="similar to AA sequence:Uniprot:Q039V1_LACC3"
FT                   /inference="ab initio prediction:show20061029"
FT                   /protein_id="CAQ65185.1"
FT                   /locus_tag="LCACT_0053"
FT   CDS             50785..51477
FT                   /transl_table=11
FT                   /product="GntR family transcription regulator"
FT                   /db_xref="GOA:B3W6T7"
FT                   /db_xref="InterPro:IPR000524"
FT                   /db_xref="InterPro:IPR011711"
FT                   /db_xref="InterPro:IPR011991"
FT                   /db_xref="UniProtKB/TrEMBL:B3W6T7"
FT                   /inference="similar to AA sequence:Uniprot:A2RJK0_LACLM"
FT                   /inference="ab initio prediction:show20061029"
FT                   /protein_id="CAQ65186.1"
FT                   /gene="kdgR"
FT                   /locus_tag="LCACT_0054"
FT   CDS             52176..52496
FT                   /transl_table=11
FT                   /product="Putative uncharacterized protein orf25"
FT                   /db_xref="UniProtKB/TrEMBL:B3W6T8"
FT                   /inference="similar to AA sequence:Uniprot:Q2VHK7_9LACT"
FT                   /inference="ab initio prediction:show20061029"
FT                   /protein_id="CAQ65187.1"
FT                   /gene="orf25"
FT                   /locus_tag="LCACT_0055"
FT   CDS             complement(52685..53560)
FT                   /transl_table=11
FT                   /product="HTH-type transcriptional regulator rgg"
FT                   /db_xref="GOA:B3W6T9"
FT                   /db_xref="InterPro:IPR001387"
FT                   /db_xref="InterPro:IPR010057"
FT                   /db_xref="InterPro:IPR010982"
FT                   /db_xref="UniProtKB/TrEMBL:B3W6T9"
FT                   /inference="similar to AA sequence:Uniprot:RGG_STRGC"
FT                   /inference="ab initio prediction:show20061029"
FT                   /protein_id="CAQ65188.1"
FT                   /gene="rgg"
FT                   /locus_tag="LCACT_0056"
FT   CDS             53653..55245
FT                   /transl_table=11
FT                   /product="ABC transporter ATP-binding/membrane spanning
FT                   permease-possible multidrug resistance"
FT                   /db_xref="GOA:B3W6U0"
FT                   /db_xref="InterPro:IPR001140"
FT                   /db_xref="InterPro:IPR003439"
FT                   /db_xref="InterPro:IPR003593"
FT                   /db_xref="InterPro:IPR011527"
FT                   /db_xref="InterPro:IPR017871"
FT                   /db_xref="InterPro:IPR017940"
FT                   /db_xref="UniProtKB/TrEMBL:B3W6U0"
FT                   /inference="similar to AA sequence:Uniprot:Q8DRG6_STRR6"
FT                   /inference="ab initio prediction:show20061029"
FT                   /protein_id="CAQ65189.1"
FT                   /gene="ABC-NP"
FT                   /locus_tag="LCACT_0057"
FT   CDS             complement(55583..56956)
FT                   /transl_table=11
FT                   /product="Transporter"
FT                   /db_xref="GOA:B3W6U1"
FT                   /db_xref="InterPro:IPR001411"
FT                   /db_xref="InterPro:IPR011701"
FT                   /db_xref="InterPro:IPR016196"
FT                   /db_xref="InterPro:IPR020846"
FT                   /db_xref="UniProtKB/TrEMBL:B3W6U1"
FT                   /inference="similar to AA sequence:Uniprot:Q9CFE0_LACLA"
FT                   /inference="ab initio prediction:show20061029"
FT                   /protein_id="CAQ65190.1"
FT                   /gene="ypiB"
FT                   /locus_tag="LCACT_0058"
FT   CDS             complement(57134..57457)
FT                   /transl_table=11
FT                   /product="Putative uncharacterized protein"
FT                   /db_xref="UniProtKB/TrEMBL:B3W6U2"
FT                   /inference="similar to AA sequence:Uniprot:Q03CZ9_LACC3"
FT                   /inference="ab initio prediction:show20061029"
FT                   /protein_id="CAQ65191.1"
FT                   /locus_tag="LCACT_0059"
FT   CDS             complement(57638..60949)
FT                   /transl_table=11
FT                   /product="MMPL precursor"
FT                   /db_xref="GOA:B3W6U3"
FT                   /db_xref="InterPro:IPR000731"
FT                   /db_xref="InterPro:IPR004089"
FT                   /db_xref="InterPro:IPR004869"
FT                   /db_xref="InterPro:IPR023908"
FT                   /db_xref="UniProtKB/TrEMBL:B3W6U3"
FT                   /inference="similar to AA sequence:Uniprot:Q2AMX5"
FT                   /inference="ab initio prediction:show20061029"
FT                   /protein_id="CAQ65192.1"
FT                   /locus_tag="LCACT_0060"
FT   CDS             complement(60946..61548)
FT                   /transl_table=11
FT                   /product="HTH-type transcriptional repressor Bm3R1"
FT                   /db_xref="GOA:B3W6U4"
FT                   /db_xref="InterPro:IPR001647"
FT                   /db_xref="InterPro:IPR009057"
FT                   /db_xref="InterPro:IPR011075"
FT                   /db_xref="InterPro:IPR015893"
FT                   /db_xref="UniProtKB/TrEMBL:B3W6U4"
FT                   /inference="similar to AA sequence:Uniprot:BM3R1_BACME"
FT                   /inference="ab initio prediction:show20061029"
FT                   /protein_id="CAQ65193.1"
FT                   /gene="bm3R1"
FT                   /locus_tag="LCACT_0061"
FT   CDS             complement(61799..62059)
FT                   /transl_table=11
FT                   /product="Putative uncharacterized protein"
FT                   /db_xref="UniProtKB/TrEMBL:B3W6U5"
FT                   /inference="similar to AA sequence:Uniprot:Q03CZ6_LACC3"
FT                   /inference="ab initio prediction:show20061029"
FT                   /protein_id="CAQ65194.1"
FT                   /locus_tag="LCACT_0062"
FT   CDS             complement(62272..62934)
FT                   /transl_table=11
FT                   /product="Glycine betaine/carnitine/choline ABC
FT                   transporter, ATP-binding protein"
FT                   /db_xref="GOA:B3W6U6"
FT                   /db_xref="InterPro:IPR000515"
FT                   /db_xref="UniProtKB/TrEMBL:B3W6U6"
FT                   /inference="similar to AA sequence:Uniprot:Q88WL9_LACPL"
FT                   /inference="ab initio prediction:show20061029"
FT                   /protein_id="CAQ65195.1"
FT                   /gene="opuD"
FT                   /locus_tag="LCACT_0063"
FT   CDS             complement(62934..63845)
FT                   /transl_table=11
FT                   /product="Putative ABC transporter; osmoprotectant-binding
FT                   protein, glycine betaine/carnitine/choline ABC
FT                   transporter"
FT                   /db_xref="GOA:B3W6U7"
FT                   /db_xref="InterPro:IPR007210"
FT                   /db_xref="UniProtKB/TrEMBL:B3W6U7"
FT                   /inference="similar to AA sequence:Uniprot:Q8DRU6_STRMU"
FT                   /inference="ab initio prediction:show20061029"
FT                   /protein_id="CAQ65196.1"
FT                   /gene="opuCc"
FT                   /locus_tag="LCACT_0064"
FT   CDS             complement(63875..64504)
FT                   /transl_table=11
FT                   /product="Putative osmoprotectant ABC transporter;
FT                   permease protein"
FT                   /db_xref="GOA:B3W6U8"
FT                   /db_xref="InterPro:IPR000515"
FT                   /db_xref="UniProtKB/TrEMBL:B3W6U8"
FT                   /inference="similar to AA sequence:Uniprot:Q8DRU7_STRMU"
FT                   /inference="ab initio prediction:show20061029"
FT                   /protein_id="CAQ65197.1"
FT                   /gene="opuCb"
FT                   /locus_tag="LCACT_0065"
FT   CDS             complement(64507..65760)
FT                   /transl_table=11
FT                   /product="Glycine betaine/carnitine/choline ABC
FT                   transporter, ATP-binding protein"
FT                   /db_xref="GOA:B3W6U9"
FT                   /db_xref="InterPro:IPR000644"
FT                   /db_xref="InterPro:IPR003439"
FT                   /db_xref="InterPro:IPR003593"
FT                   /db_xref="InterPro:IPR005892"
FT                   /db_xref="InterPro:IPR017871"
FT                   /db_xref="UniProtKB/TrEMBL:B3W6U9"
FT                   /inference="similar to AA sequence:Uniprot:Q88WM2_LACPL"
FT                   /inference="ab initio prediction:show20061029"
FT                   /protein_id="CAQ65198.1"
FT                   /gene="opuA"
FT                   /locus_tag="LCACT_0066"
FT   CDS             67679..69535
FT                   /transl_table=11
FT                   /product="Cadmium transporting P-type ATPase"
FT                   /db_xref="GOA:B3W6V0"
FT                   /db_xref="InterPro:IPR001757"
FT                   /db_xref="InterPro:IPR005834"
FT                   /db_xref="InterPro:IPR006416"
FT                   /db_xref="InterPro:IPR008250"
FT                   /db_xref="InterPro:IPR018303"
FT                   /db_xref="InterPro:IPR023214"
FT                   /db_xref="InterPro:IPR023299"
FT                   /db_xref="InterPro:IPR023300"
FT                   /db_xref="UniProtKB/TrEMBL:B3W6V0"
FT                   /inference="similar to AA sequence:Uniprot:Q88SI3_LACPL"
FT                   /inference="ab initio prediction:show20061029"
FT                   /protein_id="CAQ65199.1"
FT                   /gene="cadA"
FT                   /locus_tag="LCACT_0067"
FT   CDS             69555..69782
FT                   /transl_table=11
FT                   /product="Heavy metal transport/detoxification protein"
FT                   /db_xref="GOA:B3W6V1"
FT                   /db_xref="InterPro:IPR006121"
FT                   /db_xref="InterPro:IPR017969"
FT                   /db_xref="UniProtKB/TrEMBL:B3W6V1"
FT                   /inference="similar to AA sequence:Uniprot:Q1EWQ6"
FT                   /inference="ab initio prediction:show20061029"
FT                   /protein_id="CAQ65200.1"
FT                   /locus_tag="LCACT_0068"
FT   CDS             69878..69886
FT                   /transl_table=11
FT                   /product="Putative uncharacterized protein"
FT                   /protein_id="CAQ65201.1"
FT                   /locus_tag="LCACT_0069"
FT   CDS             69930..70514
FT                   /transl_table=11
FT                   /product="DNA binding protein"
FT                   /db_xref="GOA:B3W6W3"
FT                   /db_xref="InterPro:IPR009078"
FT                   /db_xref="InterPro:IPR012347"
FT                   /db_xref="UniProtKB/TrEMBL:B3W6W3"
FT                   /inference="similar to AA sequence:Uniprot:A4VCB9_9LACT"
FT                   /inference="ab initio prediction:show20061029"
FT                   /protein_id="CAQ65202.1"
FT                   /gene="dpsB"
FT                   /locus_tag="LCACT_0070"
FT   CDS             70663..71322
FT                   /transl_table=11
FT                   /product="Probable transcriptional regulator flp"
FT                   /db_xref="GOA:B3W6W4"
FT                   /db_xref="InterPro:IPR000595"
FT                   /db_xref="InterPro:IPR001808"
FT                   /db_xref="InterPro:IPR011991"
FT                   /db_xref="InterPro:IPR012318"
FT                   /db_xref="InterPro:IPR014710"
FT                   /db_xref="InterPro:IPR018335"
FT                   /db_xref="InterPro:IPR018490"
FT                   /db_xref="UniProtKB/TrEMBL:B3W6W4"
FT                   /inference="similar to AA sequence:Uniprot:FLP_LACCA"
FT                   /inference="ab initio prediction:show20061029"
FT                   /protein_id="CAQ65203.1"
FT                   /gene="flp"
FT                   /locus_tag="LCACT_0071"
FT   CDS             complement(71937..72731)
FT                   /transl_table=11
FT                   /product="Tryptophan synthase alpha chain"
FT                   /EC_number="4.2.1.20"
FT                   /db_xref="GOA:B3W6W5"
FT                   /db_xref="InterPro:IPR002028"
FT                   /db_xref="InterPro:IPR011060"
FT                   /db_xref="InterPro:IPR013785"
FT                   /db_xref="InterPro:IPR018204"
FT                   /db_xref="UniProtKB/TrEMBL:B3W6W5"
FT                   /inference="similar to AA sequence:Uniprot:TRPA_LACCA"
FT                   /inference="ab initio prediction:show20061029"
FT                   /protein_id="CAQ65204.1"
FT                   /gene="trpA"
FT                   /locus_tag="LCACT_0072"
FT   CDS             complement(72724..73944)
FT                   /transl_table=11
FT                   /product="Tryptophan synthase beta chain"
FT                   /EC_number="4.2.1.20"
FT                   /db_xref="GOA:B3W6W6"
FT                   /db_xref="InterPro:IPR001926"
FT                   /db_xref="InterPro:IPR006653"
FT                   /db_xref="InterPro:IPR006654"
FT                   /db_xref="InterPro:IPR023026"
FT                   /db_xref="UniProtKB/Swiss-Prot:B3W6W6"
FT                   /inference="similar to AA sequence:Uniprot:TRPB_LACC3"
FT                   /inference="ab initio prediction:show20061029"
FT                   /protein_id="CAQ65205.1"
FT                   /gene="trpB"
FT                   /locus_tag="LCACT_0073"
FT   CDS             complement(73928..74527)
FT                   /transl_table=11
FT                   /product="N-(5-phosphoribosyl)anthranilate isomerase
FT                   (PRAI)"
FT                   /EC_number="5.3.1.24"
FT                   /db_xref="GOA:B3W6W7"
FT                   /db_xref="InterPro:IPR001240"
FT                   /db_xref="InterPro:IPR011060"
FT                   /db_xref="InterPro:IPR013785"
FT                   /db_xref="UniProtKB/Swiss-Prot:B3W6W7"
FT                   /inference="similar to AA sequence:Uniprot:TRPF_LACC3"
FT                   /inference="ab initio prediction:show20061029"
FT                   /protein_id="CAQ65206.1"
FT                   /gene="trpF"
FT                   /locus_tag="LCACT_0074"
FT   CDS             complement(74555..75337)
FT                   /transl_table=11
FT                   /product="Indole-3-glycerol phosphate synthase (IGPS)"
FT                   /EC_number="4.1.1.48"
FT                   /db_xref="GOA:B3W6W8"
FT                   /db_xref="InterPro:IPR001468"
FT                   /db_xref="InterPro:IPR011060"
FT                   /db_xref="InterPro:IPR013785"
FT                   /db_xref="InterPro:IPR013798"
FT                   /db_xref="UniProtKB/Swiss-Prot:B3W6W8"
FT                   /inference="similar to AA sequence:Uniprot:TRPC_LACC3"
FT                   /inference="ab initio prediction:show20061029"
FT                   /protein_id="CAQ65207.1"
FT                   /gene="trpC"
FT                   /locus_tag="LCACT_0075"
FT   CDS             complement(75334..76359)
FT                   /transl_table=11
FT                   /product="Anthranilate phosphoribosyltransferase"
FT                   /EC_number="2.4.2.18"
FT                   /db_xref="GOA:B3W6W9"
FT                   /db_xref="InterPro:IPR000312"
FT                   /db_xref="InterPro:IPR005940"
FT                   /db_xref="InterPro:IPR017459"
FT                   /db_xref="UniProtKB/Swiss-Prot:B3W6W9"
FT                   /inference="similar to AA sequence:Uniprot:TRPD_LACC3"
FT                   /inference="ab initio prediction:show20061029"
FT                   /protein_id="CAQ65208.1"
FT                   /gene="trpD"
FT                   /locus_tag="LCACT_0076"
FT   CDS             complement(76420..76464)
FT                   /transl_table=11
FT                   /product="Putative uncharacterized protein"
FT                   /db_xref="UniProtKB/TrEMBL:B3W6X0"
FT                   /protein_id="CAQ65209.1"
FT                   /locus_tag="LCACT_0077"
FT   CDS             complement(77038..78321)
FT                   /transl_table=11
FT                   /product="SgaT protein"
FT                   /db_xref="GOA:B3W6X1"
FT                   /db_xref="InterPro:IPR004703"
FT                   /db_xref="UniProtKB/TrEMBL:B3W6X1"
FT                   /inference="similar to AA sequence:Uniprot:Q65WA2_MANSM"
FT                   /inference="ab initio prediction:show20061029"
FT                   /protein_id="CAQ65210.1"
FT                   /gene="sgaT"
FT                   /locus_tag="LCACT_0078"
FT   CDS             complement(78326..78622)
FT                   /transl_table=11
FT                   /product="Phosphotransferase system,
FT                   lactose/cellobiose-specific IIB subunit"
FT                   /db_xref="GOA:B3W6X2"
FT                   /db_xref="InterPro:IPR003501"
FT                   /db_xref="InterPro:IPR013011"
FT                   /db_xref="UniProtKB/TrEMBL:B3W6X2"
FT                   /inference="similar to AA sequence:Uniprot:Q3CKI9"
FT                   /inference="ab initio prediction:show20061029"
FT                   /protein_id="CAQ65211.1"
FT                   /gene="SgaB"
FT                   /locus_tag="LCACT_0079"
FT   CDS             complement(78615..79070)
FT                   /transl_table=11
FT                   /product="Phosphotransferase system
FT                   mannitol/fructose-specific IIA domain (Ntr-type)"
FT                   /db_xref="GOA:B3W6X3"
FT                   /db_xref="InterPro:IPR002178"
FT                   /db_xref="InterPro:IPR016152"
FT                   /db_xref="UniProtKB/TrEMBL:B3W6X3"
FT                   /inference="similar to AA sequence:Uniprot:Q8RCV3_THETN"
FT                   /inference="ab initio prediction:show20061029"
FT                   /protein_id="CAQ65212.1"
FT                   /gene="SgaA"
FT                   /locus_tag="LCACT_0080"
FT   CDS             complement(79113..79160)
FT                   /transl_table=11
FT                   /product="Putative uncharacterized protein"
FT                   /db_xref="UniProtKB/TrEMBL:B3W6X4"
FT                   /protein_id="CAQ65213.1"
FT                   /locus_tag="LCACT_0081"
FT   CDS             complement(79642..80355)
FT                   /transl_table=11
FT                   /product="Lin2946 protein"
FT                   /db_xref="InterPro:IPR005122"
FT                   /db_xref="UniProtKB/TrEMBL:B3W6X5"
FT                   /inference="similar to AA sequence:Uniprot:Q926U4_LISIN"
FT                   /inference="ab initio prediction:show20061029"
FT                   /protein_id="CAQ65214.1"
FT                   /locus_tag="LCACT_0082"
FT   CDS             80692..81831
FT                   /transl_table=11
FT                   /product="Putative uncharacterized protein"
FT                   /db_xref="UniProtKB/TrEMBL:B3W6X6"
FT                   /inference="similar to AA sequence:Uniprot:Q03CX9_LACC3"
FT                   /inference="ab initio prediction:show20061029"
FT                   /protein_id="CAQ65215.1"
FT                   /locus_tag="LCACT_0083"
FT   CDS             complement(81963..83789)
FT                   /transl_table=11
FT                   /product="Drug resistance transporter EmrB/QacA subfamily
FT                   precursor"
FT                   /db_xref="GOA:B3W6V2"
FT                   /db_xref="InterPro:IPR001411"
FT                   /db_xref="InterPro:IPR004638"
FT                   /db_xref="InterPro:IPR005829"
FT                   /db_xref="InterPro:IPR011701"
FT                   /db_xref="InterPro:IPR016196"
FT                   /db_xref="InterPro:IPR020846"
FT                   /db_xref="UniProtKB/TrEMBL:B3W6V2"
FT                   /inference="similar to AA sequence:Uniprot:Q3W8V9"
FT                   /inference="ab initio prediction:show20061029"
FT                   /protein_id="CAQ65216.1"
FT                   /locus_tag="LCACT_0084"
FT   CDS             83948..84526
FT                   /transl_table=11
FT                   /product="Transcriptional regulator"
FT                   /db_xref="GOA:B3W6V3"
FT                   /db_xref="InterPro:IPR001647"
FT                   /db_xref="InterPro:IPR009057"
FT                   /db_xref="InterPro:IPR015893"
FT                   /db_xref="UniProtKB/TrEMBL:B3W6V3"
FT                   /inference="similar to AA sequence:Uniprot:Q03CX7_LACC3"
FT                   /inference="ab initio prediction:show20061029"
FT                   /protein_id="CAQ65217.1"
FT                   /locus_tag="LCACT_0085"
FT   CDS             complement(85006..85728)
FT                   /transl_table=11
FT                   /product="Putative uncharacterized protein"
FT                   /db_xref="UniProtKB/TrEMBL:B3W6V4"
FT                   /inference="similar to AA sequence:Uniprot:Q03CX5_LACC3"
FT                   /inference="ab initio prediction:show20061029"
FT                   /protein_id="CAQ65218.1"
FT                   /locus_tag="LCACT_0086"
FT   CDS             complement(85928..87160)
FT                   /transl_table=11
FT                   /product="Putative uncharacterized protein"
FT                   /db_xref="UniProtKB/TrEMBL:B3W6V5"
FT                   /protein_id="CAQ65219.1"
FT                   /locus_tag="LCACT_0087"
FT   CDS             complement(87165..88079)
FT                   /transl_table=11
FT                   /product="Putative uncharacterized protein"
FT                   /db_xref="UniProtKB/TrEMBL:B3W6V6"
FT                   /protein_id="CAQ65220.1"
FT                   /locus_tag="LCACT_0088"
FT   CDS             complement(88076..88762)
FT                   /transl_table=11
FT                   /product="Potential ABC transporter"
FT                   /db_xref="GOA:B3W6V7"
FT                   /db_xref="InterPro:IPR003439"
FT                   /db_xref="InterPro:IPR003593"
FT                   /db_xref="InterPro:IPR017871"
FT                   /db_xref="UniProtKB/TrEMBL:B3W6V7"
FT                   /inference="similar to AA sequence:Uniprot:Q53763_STAAU"
FT                   /inference="ab initio prediction:show20061029"
FT                   /protein_id="CAQ65221.1"
FT                   /gene="stpC"
FT                   /locus_tag="LCACT_0089"
FT   CDS             complement(89587..89952)
FT                   /transl_table=11
FT                   /product="Cell growth regulatory protein"
FT                   /db_xref="GOA:B3W6V8"
FT                   /db_xref="InterPro:IPR003477"
FT                   /db_xref="InterPro:IPR011067"
FT                   /db_xref="UniProtKB/TrEMBL:B3W6V8"
FT                   /inference="similar to AA sequence:Uniprot:Q88TP7_LACPL"
FT                   /inference="ab initio prediction:show20061029"
FT                   /protein_id="CAQ65222.1"
FT                   /gene="chpA"
FT                   /locus_tag="LCACT_0090"
FT   CDS             complement(89949..90218)
FT                   /transl_table=11
FT                   /product="Putative uncharacterized protein"
FT                   /db_xref="UniProtKB/TrEMBL:B3W6V9"
FT                   /protein_id="CAQ65223.1"
FT                   /locus_tag="LCACT_0091"
FT   CDS             91743..92012
FT                   /transl_table=11
FT                   /product="YbfG"
FT                   /db_xref="UniProtKB/TrEMBL:B3W6W0"
FT                   /inference="similar to AA sequence:Uniprot:A7Z0Y8_BACA2"
FT                   /inference="ab initio prediction:show20061029"
FT                   /protein_id="CAQ65224.1"
FT                   /gene="ybfG"
FT                   /locus_tag="LCACT_0092"
FT   CDS             92131..93837
FT                   /transl_table=11
FT                   /product="YbfG"
FT                   /db_xref="GOA:B3W6W1"
FT                   /db_xref="InterPro:IPR002477"
FT                   /db_xref="InterPro:IPR015020"
FT                   /db_xref="InterPro:IPR017853"
FT                   /db_xref="UniProtKB/TrEMBL:B3W6W1"
FT                   /inference="similar to AA sequence:Uniprot:A7Z0Y8_BACA2"
FT                   /inference="ab initio prediction:show20061029"
FT                   /protein_id="CAQ65225.1"
FT                   /gene="ybfG"
FT                   /locus_tag="LCACT_0093"
FT   CDS             complement(94024..94305)
FT                   /transl_table=11
FT                   /product="Putative uncharacterized protein"
FT                   /db_xref="UniProtKB/TrEMBL:B3W7E2"
FT                   /protein_id="CAQ65226.1"
FT                   /locus_tag="LCACT_0094"
FT   CDS             94347..94361
FT                   /transl_table=11
FT                   /product="Putative uncharacterized protein"
FT                   /protein_id="CAQ65227.1"
FT                   /locus_tag="LCACT_0095"
FT   CDS             complement(94895..95662)
FT                   /transl_table=11
FT                   /product="Dihydrodipicolinate reductase (DHPR)"
FT                   /EC_number="1.3.1.26"
FT                   /db_xref="GOA:B3W7E4"
FT                   /db_xref="InterPro:IPR000846"
FT                   /db_xref="InterPro:IPR011770"
FT                   /db_xref="InterPro:IPR016040"
FT                   /db_xref="InterPro:IPR022663"
FT                   /db_xref="InterPro:IPR022664"
FT                   /db_xref="InterPro:IPR023940"
FT                   /db_xref="UniProtKB/TrEMBL:B3W7E4"
FT                   /inference="similar to AA sequence:Uniprot:DAPB_LACAC"
FT                   /inference="ab initio prediction:show20061029"
FT                   /protein_id="CAQ65228.1"
FT                   /gene="dapB"
FT                   /locus_tag="LCACT_0096"
FT   CDS             complement(95659..96564)
FT                   /transl_table=11
FT                   /product="Dihydrodipicolinate synthase"
FT                   /db_xref="GOA:B3W7E5"
FT                   /db_xref="InterPro:IPR002220"
FT                   /db_xref="InterPro:IPR005263"
FT                   /db_xref="InterPro:IPR013785"
FT                   /db_xref="InterPro:IPR020625"
FT                   /db_xref="UniProtKB/Swiss-Prot:B3W7E5"
FT                   /inference="similar to AA sequence:Uniprot:A4ZH45_LACHE"
FT                   /inference="ab initio prediction:show20061029"
FT                   /protein_id="CAQ65229.1"
FT                   /gene="dapA"
FT                   /locus_tag="LCACT_0097"
FT   CDS             complement(96708..97859)
FT                   /transl_table=11
FT                   /product="Succinyl-diaminopimelate desuccinylase"
FT                   /db_xref="GOA:B3W7E6"
FT                   /db_xref="InterPro:IPR002933"
FT                   /db_xref="InterPro:IPR011650"
FT                   /db_xref="InterPro:IPR017439"
FT                   /db_xref="InterPro:IPR023905"
FT                   /db_xref="UniProtKB/Swiss-Prot:B3W7E6"
FT                   /inference="similar to AA sequence:Uniprot:A4ZH44_LACHE"
FT                   /inference="ab initio prediction:show20061029"
FT                   /protein_id="CAQ65230.1"
FT                   /gene="dapE"
FT                   /locus_tag="LCACT_0098"
FT   CDS             complement(97867..98571)
FT                   /transl_table=11
FT                   /product="2,3,4,5-tetrahydropyridine-2-carboxylate
FT                   N-succinyltransferase"
FT                   /db_xref="GOA:B3W7E7"
FT                   /db_xref="InterPro:IPR001451"
FT                   /db_xref="InterPro:IPR011004"
FT                   /db_xref="InterPro:IPR013710"
FT                   /db_xref="InterPro:IPR019873"
FT                   /db_xref="UniProtKB/Swiss-Prot:B3W7E7"
FT                   /inference="similar to AA sequence:Uniprot:Q836H8_ENTFA"
FT                   /inference="ab initio prediction:show20061029"
FT                   /protein_id="CAQ65231.1"
FT                   /gene="dapD"
FT                   /locus_tag="LCACT_0099"
FT   CDS             complement(98582..99928)
FT                   /transl_table=11
FT                   /product="Diaminopimelate decarboxylase"
FT                   /EC_number="4.1.1.20"
FT                   /db_xref="GOA:B3W7E8"
FT                   /db_xref="InterPro:IPR000183"
FT                   /db_xref="InterPro:IPR002986"
FT                   /db_xref="InterPro:IPR009006"
FT                   /db_xref="InterPro:IPR022643"
FT                   /db_xref="InterPro:IPR022644"
FT                   /db_xref="InterPro:IPR022657"
FT                   /db_xref="UniProtKB/TrEMBL:B3W7E8"
FT                   /inference="similar to AA sequence:Uniprot:Q5FKR2_LACAC"
FT                   /inference="ab initio prediction:show20061029"
FT                   /protein_id="CAQ65232.1"
FT                   /gene="lysA"
FT                   /locus_tag="LCACT_0100"
FT   CDS             100549..102021
FT                   /transl_table=11
FT                   /product="Aspartokinase"
FT                   /EC_number="2.7.2.4"
FT                   /db_xref="GOA:B3W7E9"
FT                   /db_xref="InterPro:IPR001048"
FT                   /db_xref="InterPro:IPR001341"
FT                   /db_xref="InterPro:IPR005260"
FT                   /db_xref="InterPro:IPR018042"
FT                   /db_xref="UniProtKB/TrEMBL:B3W7E9"
FT                   /inference="similar to AA sequence:Uniprot:A0NKI3_OENOE"
FT                   /inference="ab initio prediction:show20061029"
FT                   /protein_id="CAQ65233.1"
FT                   /gene="thrA"
FT                   /locus_tag="LCACT_0101"
FT   CDS             102023..103030
FT                   /transl_table=11
FT                   /product="Diaminopimelate epimerase"
FT                   /EC_number="5.1.1.7"
FT                   /db_xref="GOA:B3W7F0"
FT                   /db_xref="InterPro:IPR001653"
FT                   /db_xref="InterPro:IPR018510"
FT                   /db_xref="UniProtKB/TrEMBL:B3W7F0"
FT                   /inference="similar to AA sequence:Uniprot:Q5FKR4_LACAC"
FT                   /inference="ab initio prediction:show20061029"
FT                   /protein_id="CAQ65234.1"
FT                   /gene="dapF"
FT                   /locus_tag="LCACT_0102"
FT   CDS             103034..104092
FT                   /transl_table=11
FT                   /product="Aspartate semialdehyde dehydrogenase"
FT                   /db_xref="GOA:B3W7F1"
FT                   /db_xref="InterPro:IPR000534"
FT                   /db_xref="InterPro:IPR005986"
FT                   /db_xref="InterPro:IPR012080"
FT                   /db_xref="InterPro:IPR012280"
FT                   /db_xref="InterPro:IPR016040"
FT                   /db_xref="UniProtKB/TrEMBL:B3W7F1"
FT                   /inference="similar to AA sequence:Uniprot:Q76H90_LACPL"
FT                   /inference="ab initio prediction:show20061029"
FT                   /protein_id="CAQ65235.1"
FT                   /gene="asd"
FT                   /locus_tag="LCACT_0103"
FT   CDS             104288..104665
FT                   /transl_table=11
FT                   /product="Putative uncharacterized protein"
FT                   /db_xref="UniProtKB/TrEMBL:B3W7F2"
FT                   /inference="similar to AA sequence:Uniprot:Q03CV5_LACC3"
FT                   /inference="ab initio prediction:show20061029"
FT                   /protein_id="CAQ65236.1"
FT                   /locus_tag="LCACT_0104"
FT   CDS             105097..105366
FT                   /transl_table=11
FT                   /product="NUDIX hydrolase"
FT                   /db_xref="GOA:B3W7F3"
FT                   /db_xref="InterPro:IPR000086"
FT                   /db_xref="InterPro:IPR015797"
FT                   /db_xref="InterPro:IPR020084"
FT                   /db_xref="InterPro:IPR020476"
FT                   /db_xref="UniProtKB/TrEMBL:B3W7F3"
FT                   /inference="similar to AA sequence:Uniprot:Q2AYK9"
FT                   /inference="ab initio prediction:show20061029"
FT                   /protein_id="CAQ65237.1"
FT                   /locus_tag="LCACT_0105"
FT   CDS             105359..106225
FT                   /transl_table=11
FT                   /product="Permease of the drug/metabolite transporter
FT                   (DMT) superfamily"
FT                   /db_xref="GOA:B3W7F4"
FT                   /db_xref="InterPro:IPR000620"
FT                   /db_xref="UniProtKB/TrEMBL:B3W7F4"
FT                   /inference="similar to AA sequence:Uniprot:Q03CV3_LACC3"
FT                   /inference="ab initio prediction:show20061029"
FT                   /protein_id="CAQ65238.1"
FT                   /locus_tag="LCACT_0106"
FT   CDS             106723..107235
FT                   /transl_table=11
FT                   /product="Phospholipase A2 family enzyme"
FT                   /db_xref="GOA:B3W7F5"
FT                   /db_xref="InterPro:IPR001211"
FT                   /db_xref="InterPro:IPR016090"
FT                   /db_xref="UniProtKB/TrEMBL:B3W7F5"
FT                   /inference="similar to AA sequence:Uniprot:Q03CV1_LACC3"
FT                   /inference="ab initio prediction:show20061029"
FT                   /protein_id="CAQ65239.1"
FT                   /locus_tag="LCACT_0107"
FT   CDS             107322..107621
FT                   /transl_table=11
FT                   /product="Putative uncharacterized protein"
FT                   /db_xref="UniProtKB/TrEMBL:B3W7F6"
FT                   /inference="similar to AA sequence:Uniprot:Q03CV0_LACC3"
FT                   /inference="ab initio prediction:show20061029"
FT                   /protein_id="CAQ65240.1"
FT                   /locus_tag="LCACT_0108"
FT   CDS             107933..109939
FT                   /transl_table=11
FT                   /product="Signaling protein (Consists of PAS, a modified
FT                   GGDEF and a DHH family phosphatase domains)"
FT                   /db_xref="GOA:B3W7F7"
FT                   /db_xref="InterPro:IPR000160"
FT                   /db_xref="InterPro:IPR001054"
FT                   /db_xref="InterPro:IPR001667"
FT                   /db_xref="InterPro:IPR003156"
FT                   /db_xref="InterPro:IPR014528"
FT                   /db_xref="UniProtKB/TrEMBL:B3W7F7"
FT                   /inference="similar to AA sequence:Uniprot:Q03CU3_LACC3"
FT                   /inference="ab initio prediction:show20061029"
FT                   /protein_id="CAQ65241.1"
FT                   /locus_tag="LCACT_0109"
FT   CDS             109955..110410
FT                   /transl_table=11
FT                   /product="50S ribosomal protein L9"
FT                   /db_xref="GOA:B3W7F8"
FT                   /db_xref="InterPro:IPR000244"
FT                   /db_xref="InterPro:IPR009027"
FT                   /db_xref="InterPro:IPR020069"
FT                   /db_xref="InterPro:IPR020070"
FT                   /db_xref="InterPro:IPR020594"
FT                   /db_xref="UniProtKB/Swiss-Prot:B3W7F8"
FT                   /inference="similar to AA sequence:Uniprot:RL9_LACC3"
FT                   /inference="ab initio prediction:show20061029"
FT                   /protein_id="CAQ65242.1"
FT                   /gene="rplI"
FT                   /locus_tag="LCACT_0110"
FT   CDS             110652..112040
FT                   /transl_table=11
FT                   /product="Replicative DNA helicase C"
FT                   /EC_number="3.6.1.-"
FT                   /db_xref="GOA:B3W7F9"
FT                   /db_xref="InterPro:IPR007692"
FT                   /db_xref="InterPro:IPR007693"
FT                   /db_xref="InterPro:IPR007694"
FT                   /db_xref="InterPro:IPR016136"
FT                   /db_xref="UniProtKB/TrEMBL:B3W7F9"
FT                   /inference="similar to AA sequence:Uniprot:Q38ZR3_LACSS"
FT                   /inference="ab initio prediction:show20061029"
FT                   /protein_id="CAQ65243.1"
FT                   /gene="dnaC"
FT                   /locus_tag="LCACT_0111"
FT   CDS             112106..113269
FT                   /transl_table=11
FT                   /product="Putative uncharacterized protein"
FT                   /db_xref="UniProtKB/TrEMBL:B3W7G0"
FT                   /inference="similar to AA sequence:Uniprot:Q03CU0_LACC3"
FT                   /inference="ab initio prediction:show20061029"
FT                   /protein_id="CAQ65244.1"
FT                   /locus_tag="LCACT_0112"
FT   CDS             113510..114805
FT                   /transl_table=11
FT                   /product="Adenylosuccinate synthetase (IMP--aspartate
FT                   ligase) (AdSS) (AMPSase)"
FT                   /EC_number="6.3.4.4"
FT                   /db_xref="GOA:B3W7G1"
FT                   /db_xref="InterPro:IPR001114"
FT                   /db_xref="InterPro:IPR018220"
FT                   /db_xref="UniProtKB/Swiss-Prot:B3W7G1"
FT                   /inference="similar to AA sequence:Uniprot:PURA_LACC3"
FT                   /inference="ab initio prediction:show20061029"
FT                   /protein_id="CAQ65245.1"
FT                   /gene="purA"
FT                   /locus_tag="LCACT_0113"
FT   CDS             115114..116973
FT                   /transl_table=11
FT                   /product="P-type ATPase cation exporter"
FT                   /db_xref="GOA:B3W7G2"
FT                   /db_xref="InterPro:IPR000695"
FT                   /db_xref="InterPro:IPR001757"
FT                   /db_xref="InterPro:IPR005834"
FT                   /db_xref="InterPro:IPR006404"
FT                   /db_xref="InterPro:IPR006416"
FT                   /db_xref="InterPro:IPR008250"
FT                   /db_xref="InterPro:IPR018303"
FT                   /db_xref="InterPro:IPR023214"
FT                   /db_xref="InterPro:IPR023299"
FT                   /db_xref="InterPro:IPR023300"
FT                   /db_xref="UniProtKB/TrEMBL:B3W7G2"
FT                   /inference="similar to AA sequence:Uniprot:Q6QSV8_ENTFC"
FT                   /inference="ab initio prediction:show20061029"
FT                   /protein_id="CAQ65246.1"
FT                   /gene="cadA"
FT                   /locus_tag="LCACT_0114"
FT   CDS             117068..117418
FT                   /transl_table=11
FT                   /product="Regulatory protein, ArsR"
FT                   /db_xref="GOA:B3W7G3"
FT                   /db_xref="InterPro:IPR001845"
FT                   /db_xref="InterPro:IPR011991"
FT                   /db_xref="UniProtKB/TrEMBL:B3W7G3"
FT                   /inference="similar to AA sequence:Uniprot:Q0ES82"
FT                   /inference="ab initio prediction:show20061029"
FT                   /protein_id="CAQ65247.1"
FT                   /locus_tag="LCACT_0115"
FT   CDS             complement(117505..119925)
FT                   /transl_table=11
FT                   /product="Cation transport ATPase"
FT                   /db_xref="GOA:B3W7G4"
FT                   /db_xref="InterPro:IPR000695"
FT                   /db_xref="InterPro:IPR001757"
FT                   /db_xref="InterPro:IPR004014"
FT                   /db_xref="InterPro:IPR005834"
FT                   /db_xref="InterPro:IPR006534"
FT                   /db_xref="InterPro:IPR008250"
FT                   /db_xref="InterPro:IPR018303"
FT                   /db_xref="InterPro:IPR023214"
FT                   /db_xref="InterPro:IPR023298"
FT                   /db_xref="InterPro:IPR023299"
FT                   /db_xref="InterPro:IPR023300"
FT                   /db_xref="UniProtKB/TrEMBL:B3W7G4"
FT                   /inference="similar to AA sequence:Uniprot:Q03CT3_LACC3"
FT                   /inference="ab initio prediction:show20061029"
FT                   /protein_id="CAQ65248.1"
FT                   /locus_tag="LCACT_0116"
FT   CDS             120170..121048
FT                   /transl_table=11
FT                   /product="Transcriptional regulator"
FT                   /db_xref="GOA:B3W7G5"
FT                   /db_xref="InterPro:IPR000847"
FT                   /db_xref="InterPro:IPR005119"
FT                   /db_xref="InterPro:IPR011991"
FT                   /db_xref="UniProtKB/TrEMBL:B3W7G5"
FT                   /inference="similar to AA sequence:Uniprot:Q5FJQ8_LACAC"
FT                   /inference="ab initio prediction:show20061029"
FT                   /protein_id="CAQ65249.1"
FT                   /gene="lysR"
FT                   /locus_tag="LCACT_0117"
FT   CDS             121496..122617
FT                   /transl_table=11
FT                   /product="Helix-turn-helix motif"
FT                   /db_xref="GOA:B3W7A4"
FT                   /db_xref="InterPro:IPR001387"
FT                   /db_xref="InterPro:IPR010982"
FT                   /db_xref="UniProtKB/TrEMBL:B3W7A4"
FT                   /inference="similar to AA sequence:Uniprot:Q2AS63"
FT                   /inference="ab initio prediction:show20061029"
FT                   /protein_id="CAQ65250.1"
FT                   /locus_tag="LCACT_0118"
FT   CDS             122684..122899
FT                   /transl_table=11
FT                   /product="Putative uncharacterized protein"
FT                   /db_xref="UniProtKB/TrEMBL:B3W7A5"
FT                   /inference="similar to AA sequence:Uniprot:Q03CT0_LACC3"
FT                   /inference="ab initio prediction:show20061029"
FT                   /protein_id="CAQ65251.1"
FT                   /locus_tag="LCACT_0119"
FT   CDS             123031..123825
FT                   /transl_table=11
FT                   /product="ABC transporter related precursor"
FT                   /db_xref="GOA:B3W7A6"
FT                   /db_xref="InterPro:IPR003439"
FT                   /db_xref="InterPro:IPR003593"
FT                   /db_xref="UniProtKB/TrEMBL:B3W7A6"
FT                   /inference="similar to AA sequence:Uniprot:Q1FPM5"
FT                   /inference="ab initio prediction:show20061029"
FT                   /protein_id="CAQ65252.1"
FT                   /locus_tag="LCACT_0120"
FT   CDS             123822..124583
FT                   /transl_table=11
FT                   /product="Putative ABC-2 type transport system permease
FT                   protein"
FT                   /db_xref="UniProtKB/TrEMBL:B3W7A7"
FT                   /inference="similar to AA sequence:Uniprot:Q0ESG6"
FT                   /inference="ab initio prediction:show20061029"
FT                   /protein_id="CAQ65253.1"
FT                   /locus_tag="LCACT_0121"
FT   CDS             124897..127080
FT                   /transl_table=11
FT                   /product="Anaerobic ribonucleoside-triphosphate reductase"
FT                   /EC_number="1.17.4.2"
FT                   /db_xref="GOA:B3W7A8"
FT                   /db_xref="InterPro:IPR001150"
FT                   /db_xref="InterPro:IPR005144"
FT                   /db_xref="InterPro:IPR012833"
FT                   /db_xref="UniProtKB/TrEMBL:B3W7A8"
FT                   /inference="similar to AA sequence:Uniprot:Q38VM2_LACSS"
FT                   /inference="ab initio prediction:show20061029"
FT                   /protein_id="CAQ65254.1"
FT                   /gene="nrdD"
FT                   /locus_tag="LCACT_0122"
FT   CDS             127307..128002
FT                   /transl_table=11
FT                   /product="Putative uncharacterized protein"
FT                   /db_xref="UniProtKB/TrEMBL:B3W7A9"
FT                   /protein_id="CAQ65255.1"
FT                   /locus_tag="LCACT_0123"
FT   CDS             complement(128017..128625)
FT                   /transl_table=11
FT                   /product="Transcriptional regulator, xre family"
FT                   /db_xref="GOA:B3W7B0"
FT                   /db_xref="InterPro:IPR001387"
FT                   /db_xref="InterPro:IPR010982"
FT                   /db_xref="UniProtKB/TrEMBL:B3W7B0"
FT                   /inference="similar to AA sequence:Uniprot:Q03CS6_LACC3"
FT                   /inference="ab initio prediction:show20061029"
FT                   /protein_id="CAQ65256.1"
FT                   /locus_tag="LCACT_0124"
FT   CDS             128953..130302
FT                   /transl_table=11
FT                   /product="Putative uncharacterized protein"
FT                   /db_xref="UniProtKB/TrEMBL:B3W7B1"
FT                   /inference="similar to AA sequence:Uniprot:Q0LKF3"
FT                   /inference="ab initio prediction:show20061029"
FT                   /protein_id="CAQ65257.1"
FT                   /locus_tag="LCACT_0125"
FT   CDS             130462..131226
FT                   /transl_table=11
FT                   /product="Diadenosine tetraphosphatase related
FT                   serine/threonine protein phosphatase"
FT                   /db_xref="GOA:B3W7B2"
FT                   /db_xref="InterPro:IPR011152"
FT                   /db_xref="InterPro:IPR024654"
FT                   /db_xref="UniProtKB/TrEMBL:B3W7B2"
FT                   /inference="similar to AA sequence:Uniprot:Q03CS3_LACC3"
FT                   /inference="ab initio prediction:show20061029"
FT                   /protein_id="CAQ65258.1"
FT                   /locus_tag="LCACT_0126"
FT   CDS             complement(131460..132821)
FT                   /transl_table=11
FT                   /product="FAD/FMN-containing dehydrogenase"
FT                   /db_xref="GOA:B3W7B3"
FT                   /db_xref="InterPro:IPR006094"
FT                   /db_xref="InterPro:IPR016166"
FT                   /db_xref="InterPro:IPR016167"
FT                   /db_xref="InterPro:IPR016168"
FT                   /db_xref="UniProtKB/TrEMBL:B3W7B3"
FT                   /inference="similar to AA sequence:Uniprot:Q03CS2_LACC3"
FT                   /inference="ab initio prediction:show20061029"
FT                   /protein_id="CAQ65259.1"
FT                   /locus_tag="LCACT_0127"
FT   CDS             133065..134480
FT                   /transl_table=11
FT                   /product="Putative uncharacterized protein"
FT                   /db_xref="InterPro:IPR008490"
FT                   /db_xref="UniProtKB/TrEMBL:B3W6T6"
FT                   /inference="similar to AA sequence:Uniprot:Q039V1_LACC3"
FT                   /inference="ab initio prediction:show20061029"
FT                   /protein_id="CAQ65260.1"
FT                   /locus_tag="LCACT_0128"
FT   CDS             complement(134890..135081)
FT                   /transl_table=11
FT                   /product="Putative uncharacterized protein"
FT                   /db_xref="UniProtKB/TrEMBL:B3W7B5"
FT                   /protein_id="CAQ65261.1"
FT                   /locus_tag="LCACT_0129"
FT   CDS             complement(135113..135397)
FT                   /transl_table=11
FT                   /product="Putative uncharacterized protein ORF00045"
FT                   /db_xref="UniProtKB/TrEMBL:B3W7B6"
FT                   /inference="similar to AA sequence:Uniprot:O87245_9LACT"
FT                   /inference="ab initio prediction:show20061029"
FT                   /protein_id="CAQ65262.1"
FT                   /gene="ORF00045"
FT                   /locus_tag="LCACT_0130"
FT   CDS             complement(135390..135680)
FT                   /transl_table=11
FT                   /product="Putative uncharacterized protein ORF00046"
FT                   /db_xref="InterPro:IPR018658"
FT                   /db_xref="UniProtKB/TrEMBL:B3W7B7"
FT                   /inference="similar to AA sequence:Uniprot:O87246_9LACT"
FT                   /inference="ab initio prediction:show20061029"
FT                   /protein_id="CAQ65263.1"
FT                   /gene="ORF00046"
FT                   /locus_tag="LCACT_0131"
FT   CDS             complement(135864..136844)
FT                   /transl_table=11
FT                   /product="Putative uncharacterized protein yveB"
FT                   /db_xref="GOA:B3W7B8"
FT                   /db_xref="InterPro:IPR000326"
FT                   /db_xref="InterPro:IPR016118"
FT                   /db_xref="UniProtKB/TrEMBL:B3W7B8"
FT                   /inference="similar to AA sequence:Uniprot:Q9CDZ5_LACLA"
FT                   /inference="ab initio prediction:show20061029"
FT                   /protein_id="CAQ65264.1"
FT                   /gene="yveB"
FT                   /locus_tag="LCACT_0132"
FT   CDS             complement(137061..138137)
FT                   /transl_table=11
FT                   /product="Microcin C7 resistance MccF related protein"
FT                   /db_xref="InterPro:IPR003507"
FT                   /db_xref="UniProtKB/TrEMBL:B3W7B9"
FT                   /inference="similar to AA sequence:Uniprot:Q03CR7_LACC3"
FT                   /inference="ab initio prediction:show20061029"
FT                   /protein_id="CAQ65265.1"
FT                   /locus_tag="LCACT_0133"
FT   CDS             138359..138610
FT                   /transl_table=11
FT                   /product="Putative uncharacterized protein"
FT                   /db_xref="UniProtKB/TrEMBL:B3W7C0"
FT                   /inference="similar to AA sequence:Uniprot:Q03CR6_LACC3"
FT                   /inference="ab initio prediction:show20061029"
FT                   /protein_id="CAQ65266.1"
FT                   /locus_tag="LCACT_0134"
FT   CDS             complement(138764..139837)
FT                   /transl_table=11
FT                   /product="D-alanine--D-alanine ligase (D-alanylalanine
FT                   synthetase) (D-Ala-D-Ala ligase)"
FT                   /EC_number="6.3.2.4"
FT                   /db_xref="GOA:B3W7C1"
FT                   /db_xref="InterPro:IPR000291"
FT                   /db_xref="InterPro:IPR005905"
FT                   /db_xref="InterPro:IPR011095"
FT                   /db_xref="InterPro:IPR011127"
FT                   /db_xref="InterPro:IPR011761"
FT                   /db_xref="InterPro:IPR013815"
FT                   /db_xref="InterPro:IPR013816"
FT                   /db_xref="InterPro:IPR016185"
FT                   /db_xref="UniProtKB/Swiss-Prot:B3W7C1"
FT                   /inference="similar to AA sequence:Uniprot:DDL_PEDPA"
FT                   /inference="ab initio prediction:show20061029"
FT                   /protein_id="CAQ65267.1"
FT                   /gene="ddl"
FT                   /locus_tag="LCACT_0135"
FT   CDS             140011..140502
FT                   /transl_table=11
FT                   /product="Methylated-DNA--[protein]-cysteine
FT                   S-methyltransferase"
FT                   /EC_number="2.1.1.63"
FT                   /db_xref="GOA:B3W7C2"
FT                   /db_xref="InterPro:IPR001497"
FT                   /db_xref="InterPro:IPR011991"
FT                   /db_xref="InterPro:IPR014048"
FT                   /db_xref="UniProtKB/TrEMBL:B3W7C2"
FT                   /inference="similar to AA sequence:Uniprot:Q88TS5_LACPL"
FT                   /inference="ab initio prediction:show20061029"
FT                   /protein_id="CAQ65268.1"
FT                   /gene="ogt"
FT                   /locus_tag="LCACT_0136"
FT   CDS             140569..141570
FT                   /transl_table=11
FT                   /product="D-lactate dehydrogenase"
FT                   /EC_number="1.1.1.28"
FT                   /db_xref="GOA:B3W7C3"
FT                   /db_xref="InterPro:IPR006139"
FT                   /db_xref="InterPro:IPR006140"
FT                   /db_xref="InterPro:IPR016040"
FT                   /db_xref="UniProtKB/TrEMBL:B3W7C3"
FT                   /inference="similar to AA sequence:Uniprot:Q6RK69_9LACO"
FT                   /inference="ab initio prediction:show20061029"
FT                   /protein_id="CAQ65269.1"
FT                   /gene="ldhD"
FT                   /locus_tag="LCACT_0137"
FT   CDS             complement(141653..141949)
FT                   /transl_table=11
FT                   /product="Putative uncharacterized protein"
FT                   /db_xref="UniProtKB/TrEMBL:B3W7C4"
FT                   /protein_id="CAQ65270.1"
FT                   /locus_tag="LCACT_0138"
FT   CDS             complement(142098..142604)
FT                   /transl_table=11
FT                   /product="Transcriptional regulator"
FT                   /db_xref="GOA:B3W7C5"
FT                   /db_xref="InterPro:IPR000835"
FT                   /db_xref="InterPro:IPR011991"
FT                   /db_xref="UniProtKB/TrEMBL:B3W7C5"
FT                   /inference="similar to AA sequence:Uniprot:Q03CR1_LACC3"
FT                   /inference="ab initio prediction:show20061029"
FT                   /protein_id="CAQ65271.1"
FT                   /locus_tag="LCACT_0139"
FT   CDS             143003..143731
FT                   /transl_table=11
FT                   /product="NADPH:quinone reductase related Zn-dependent
FT                   oxidoreductase"
FT                   /db_xref="GOA:B3W7C6"
FT                   /db_xref="InterPro:IPR002085"
FT                   /db_xref="InterPro:IPR011032"
FT                   /db_xref="InterPro:IPR013149"
FT                   /db_xref="InterPro:IPR016040"
FT                   /db_xref="UniProtKB/TrEMBL:B3W7C6"
FT                   /inference="similar to AA sequence:Uniprot:Q03CR0_LACC3"
FT                   /inference="ab initio prediction:show20061029"
FT                   /protein_id="CAQ65272.1"
FT                   /locus_tag="LCACT_0140"
FT   CDS             complement(143773..144078)
FT                   /transl_table=11
FT                   /product="Putative uncharacterized protein ypaA"
FT                   /db_xref="InterPro:IPR009732"
FT                   /db_xref="UniProtKB/TrEMBL:B3W7C7"
FT                   /inference="similar to AA sequence:Uniprot:A0NHH6_OENOE"
FT                   /inference="ab initio prediction:show20061029"
FT                   /protein_id="CAQ65273.1"
FT                   /gene="ypaA"
FT                   /locus_tag="LCACT_0141"
FT   CDS             complement(144209..144559)
FT                   /transl_table=11
FT                   /product="Putative uncharacterized protein"
FT                   /db_xref="InterPro:IPR010899"
FT                   /db_xref="UniProtKB/TrEMBL:B3W7C8"
FT                   /inference="similar to AA sequence:Uniprot:Q03CQ8_LACC3"
FT                   /inference="ab initio prediction:show20061029"
FT                   /protein_id="CAQ65274.1"
FT                   /locus_tag="LCACT_0142"
FT   CDS             144754..146211
FT                   /transl_table=11
FT                   /product="Xanthine/uracil/vitamin C permease"
FT                   /db_xref="GOA:B3W7C9"
FT                   /db_xref="InterPro:IPR006043"
FT                   /db_xref="InterPro:IPR026033"
FT                   /db_xref="UniProtKB/TrEMBL:B3W7C9"
FT                   /inference="similar to AA sequence:Uniprot:Q03CQ7_LACC3"
FT                   /inference="ab initio prediction:show20061029"
FT                   /protein_id="CAQ65275.1"
FT                   /locus_tag="LCACT_0143"
FT   CDS             complement(146681..147679)
FT                   /transl_table=11
FT                   /product="Transposase"
FT                   /db_xref="GOA:B3W7D0"
FT                   /db_xref="InterPro:IPR001584"
FT                   /db_xref="InterPro:IPR001598"
FT                   /db_xref="InterPro:IPR012337"
FT                   /db_xref="InterPro:IPR025246"
FT                   /db_xref="UniProtKB/TrEMBL:B3W7D0"
FT                   /inference="similar to AA sequence:Uniprot:O50356_LACCA"
FT                   /inference="ab initio prediction:show20061029"
FT                   /protein_id="CAQ65276.1"
FT                   /gene="tnp"
FT                   /locus_tag="LCACT_0144"
FT   CDS             complement(147866..148681)
FT                   /transl_table=11
FT                   /product="Glyoxalase/bleomycin resistance
FT                   protein/dioxygenase"
FT                   /db_xref="GOA:B3W7D1"
FT                   /db_xref="InterPro:IPR004360"
FT                   /db_xref="UniProtKB/TrEMBL:B3W7D1"
FT                   /inference="similar to AA sequence:Uniprot:Q2AQ52"
FT                   /inference="ab initio prediction:show20061029"
FT                   /protein_id="CAQ65277.1"
FT                   /locus_tag="LCACT_0145"
FT   CDS             149032..149328
FT                   /transl_table=11
FT                   /product="Putative uncharacterized protein"
FT                   /db_xref="UniProtKB/TrEMBL:B3W7D2"
FT                   /inference="similar to AA sequence:Uniprot:Q03CQ4_LACC3"
FT                   /inference="ab initio prediction:show20061029"
FT                   /protein_id="CAQ65278.1"
FT                   /locus_tag="LCACT_0146"
FT   CDS             complement(149582..150157)
FT                   /transl_table=11
FT                   /product="Putative alanine acetyl transferase (YoaA
FT                   protein)"
FT                   /db_xref="GOA:B3W7D3"
FT                   /db_xref="InterPro:IPR000182"
FT                   /db_xref="InterPro:IPR016181"
FT                   /db_xref="UniProtKB/TrEMBL:B3W7D3"
FT                   /inference="similar to AA sequence:Uniprot:O34569_BACSU"
FT                   /inference="ab initio prediction:show20061029"
FT                   /protein_id="CAQ65279.1"
FT                   /gene="yoaA"
FT                   /locus_tag="LCACT_0147"
FT   CDS             150478..150513
FT                   /transl_table=11
FT                   /product="Putative uncharacterized protein"
FT                   /db_xref="UniProtKB/TrEMBL:B3W7D4"
FT                   /protein_id="CAQ65280.1"
FT                   /locus_tag="LCACT_0148"
FT   CDS             150513..152555
FT                   /transl_table=11
FT                   /product="Putative uncharacterized protein"
FT                   /db_xref="UniProtKB/TrEMBL:B3W7D5"
FT                   /inference="similar to AA sequence:Uniprot:Q03CQ2_LACC3"
FT                   /inference="ab initio prediction:show20061029"
FT                   /protein_id="CAQ65281.1"
FT                   /locus_tag="LCACT_0149"
FT   CDS             152580..152930
FT                   /transl_table=11
FT                   /product="Putative uncharacterized protein"
FT                   /db_xref="UniProtKB/TrEMBL:B3W7D6"
FT                   /inference="similar to AA sequence:Uniprot:Q03CQ1_LACC3"
FT                   /inference="ab initio prediction:show20061029"
FT                   /protein_id="CAQ65282.1"
FT                   /locus_tag="LCACT_0150"
FT   CDS             152902..152937
FT                   /transl_table=11
FT                   /product="Putative uncharacterized protein"
FT                   /db_xref="UniProtKB/TrEMBL:B3W7D7"
FT                   /protein_id="CAQ65283.1"
FT                   /locus_tag="LCACT_0151"
FT   CDS             152934..153707
FT                   /transl_table=11
FT                   /product="Cell surface protein"
FT                   /db_xref="UniProtKB/TrEMBL:B3W7D8"
FT                   /inference="similar to AA sequence:Uniprot:Q03CQ0_LACC3"
FT                   /inference="ab initio prediction:show20061029"
FT                   /protein_id="CAQ65284.1"
FT                   /locus_tag="LCACT_0152"
FT   CDS             153859..154602
FT                   /transl_table=11
FT                   /product="Putative uncharacterized protein yqcB"
FT                   /db_xref="UniProtKB/TrEMBL:B3W7D9"
FT                   /inference="similar to AA sequence:Uniprot:Q9CFA0_LACLA"
FT                   /inference="ab initio prediction:show20061029"
FT                   /protein_id="CAQ65285.1"
FT                   /gene="yqcB"
FT                   /locus_tag="LCACT_0153"
FT   CDS             154766..155806
FT                   /transl_table=11
FT                   /product="Putative uncharacterized protein ynjC"
FT                   /db_xref="InterPro:IPR010317"
FT                   /db_xref="InterPro:IPR021759"
FT                   /db_xref="UniProtKB/TrEMBL:B3W7E0"
FT                   /inference="similar to AA sequence:Uniprot:Q9CFW0_LACLA"
FT                   /inference="ab initio prediction:show20061029"
FT                   /protein_id="CAQ65286.1"
FT                   /gene="ynjC"
FT                   /locus_tag="LCACT_0154"
FT   CDS             156094..156264
FT                   /transl_table=11
FT                   /product="Putative uncharacterized protein"
FT                   /db_xref="UniProtKB/TrEMBL:B3W7E1"
FT                   /inference="similar to AA sequence:Uniprot:Q03CP7_LACC3"
FT                   /inference="ab initio prediction:show20061029"
FT                   /protein_id="CAQ65287.1"
FT                   /locus_tag="LCACT_0155"
FT   CDS             156279..157721
FT                   /transl_table=11
FT                   /product="Putative uncharacterized protein"
FT                   /db_xref="InterPro:IPR007737"
FT                   /db_xref="UniProtKB/TrEMBL:B3W7I9"
FT                   /inference="similar to AA sequence:Uniprot:Q03CP6_LACC3"
FT                   /inference="ab initio prediction:show20061029"
FT                   /protein_id="CAQ65288.1"
FT                   /locus_tag="LCACT_0156"
FT   CDS             157862..158848
FT                   /transl_table=11
FT                   /product="Predicted membrane protein"
FT                   /db_xref="GOA:B3W7J0"
FT                   /db_xref="InterPro:IPR008523"
FT                   /db_xref="UniProtKB/TrEMBL:B3W7J0"
FT                   /inference="similar to AA sequence:Uniprot:Q03CP5_LACC3"
FT                   /inference="ab initio prediction:show20061029"
FT                   /protein_id="CAQ65289.1"
FT                   /locus_tag="LCACT_0157"
FT   CDS             complement(158921..159250)
FT                   /transl_table=11
FT                   /product="Putative uncharacterized protein"
FT                   /db_xref="UniProtKB/TrEMBL:B3W7J1"
FT                   /inference="similar to AA sequence:Uniprot:Q03CP4_LACC3"
FT                   /inference="ab initio prediction:show20061029"
FT                   /protein_id="CAQ65290.1"
FT                   /locus_tag="LCACT_0158"
FT   CDS             159431..160777
FT                   /transl_table=11
FT                   /product="Chromosome segregation helicase (Putative)"
FT                   /db_xref="GOA:B3W7J2"
FT                   /db_xref="InterPro:IPR003593"
FT                   /db_xref="InterPro:IPR003959"
FT                   /db_xref="InterPro:IPR021886"
FT                   /db_xref="UniProtKB/TrEMBL:B3W7J2"
FT                   /inference="similar to AA sequence:Uniprot:Q88WS5_LACPL"
FT                   /inference="ab initio prediction:show20061029"
FT                   /protein_id="CAQ65291.1"
FT                   /gene="cshA2"
FT                   /locus_tag="LCACT_0159"
FT   CDS             160835..162025
FT                   /transl_table=11
FT                   /product="Acetate kinase (Acetokinase)"
FT                   /EC_number="2.7.2.1"
FT                   /db_xref="GOA:B3W7J3"
FT                   /db_xref="InterPro:IPR000890"
FT                   /db_xref="InterPro:IPR004372"
FT                   /db_xref="InterPro:IPR023865"
FT                   /db_xref="UniProtKB/TrEMBL:B3W7J3"
FT                   /inference="similar to AA sequence:Uniprot:ACKA_LACC3"
FT                   /inference="ab initio prediction:show20061029"
FT                   /protein_id="CAQ65292.1"
FT                   /gene="ackA"
FT                   /locus_tag="LCACT_0160"
FT   CDS             complement(162126..162950)
FT                   /transl_table=11
FT                   /product="Serine/threonine protein phosphatase"
FT                   /EC_number="3.1.3.16"
FT                   /db_xref="GOA:B3W7J4"
FT                   /db_xref="InterPro:IPR024654"
FT                   /db_xref="UniProtKB/TrEMBL:B3W7J4"
FT                   /inference="similar to AA sequence:Uniprot:Q8DPN4_STRR6"
FT                   /inference="ab initio prediction:show20061029"
FT                   /protein_id="CAQ65293.1"
FT                   /gene="pphA"
FT                   /locus_tag="LCACT_0161"
FT   CDS             163166..163894
FT                   /transl_table=11
FT                   /product="DNA-3-methyladenine glycosylase III"
FT                   /EC_number="3.2.2.-"
FT                   /db_xref="GOA:B3W7J5"
FT                   /db_xref="InterPro:IPR003265"
FT                   /db_xref="InterPro:IPR003583"
FT                   /db_xref="InterPro:IPR011257"
FT                   /db_xref="InterPro:IPR023170"
FT                   /db_xref="UniProtKB/TrEMBL:B3W7J5"
FT                   /inference="similar to AA sequence:Uniprot:Q03CP0_LACC3"
FT                   /inference="ab initio prediction:show20061029"
FT                   /protein_id="CAQ65294.1"
FT                   /locus_tag="LCACT_0162"
FT   CDS             163949..164245
FT                   /transl_table=11
FT                   /product="Putative uncharacterized protein"
FT                   /db_xref="InterPro:IPR002767"
FT                   /db_xref="InterPro:IPR016198"
FT                   /db_xref="UniProtKB/TrEMBL:B3W7J6"
FT                   /inference="similar to AA sequence:Uniprot:Q1FKQ0"
FT                   /inference="ab initio prediction:show20061029"
FT                   /protein_id="CAQ65295.1"
FT                   /locus_tag="LCACT_0163"
FT   CDS             complement(164296..167073)
FT                   /transl_table=11
FT                   /product="Putative uncharacterized protein yhgE"
FT                   /db_xref="InterPro:IPR017500"
FT                   /db_xref="InterPro:IPR017501"
FT                   /db_xref="InterPro:IPR023908"
FT                   /db_xref="UniProtKB/TrEMBL:B3W7J7"
FT                   /inference="similar to AA sequence:Uniprot:Q6HM90_BACHK"
FT                   /inference="ab initio prediction:show20061029"
FT                   /protein_id="CAQ65296.1"
FT                   /gene="yhgE"
FT                   /locus_tag="LCACT_0164"
FT   CDS             complement(167080..167649)
FT                   /transl_table=11
FT                   /product="Putative transcriptional regulator"
FT                   /db_xref="GOA:B3W7J8"
FT                   /db_xref="InterPro:IPR001647"
FT                   /db_xref="InterPro:IPR009057"
FT                   /db_xref="InterPro:IPR015893"
FT                   /db_xref="UniProtKB/TrEMBL:B3W7J8"
FT                   /inference="similar to AA sequence:Uniprot:Q5FIM4_LACAC"
FT                   /inference="ab initio prediction:show20061029"
FT                   /protein_id="CAQ65297.1"
FT                   /gene="tetR"
FT                   /locus_tag="LCACT_0165"
FT   CDS             complement(167902..169350)
FT                   /transl_table=11
FT                   /product="Permease of the major facilitator superfamily"
FT                   /db_xref="GOA:B3W7J9"
FT                   /db_xref="InterPro:IPR001411"
FT                   /db_xref="InterPro:IPR011701"
FT                   /db_xref="InterPro:IPR016196"
FT                   /db_xref="InterPro:IPR020846"
FT                   /db_xref="UniProtKB/TrEMBL:B3W7J9"
FT                   /inference="similar to AA sequence:Uniprot:Q03CN7_LACC3"
FT                   /inference="ab initio prediction:show20061029"
FT                   /protein_id="CAQ65298.1"
FT                   /locus_tag="LCACT_0166"
FT   CDS             complement(169618..169764)
FT                   /transl_table=11
FT                   /product="Putative uncharacterized protein"
FT                   /db_xref="UniProtKB/TrEMBL:B3W7K0"
FT                   /inference="similar to AA sequence:Uniprot:Q03CN6_LACC3"
FT                   /inference="ab initio prediction:show20061029"
FT                   /protein_id="CAQ65299.1"
FT                   /locus_tag="LCACT_0167"
FT   CDS             170024..172405
FT                   /transl_table=11
FT                   /product="Xylulose-5-phosphate phosphoketolase"
FT                   /EC_number="4.1.2.9"
FT                   /db_xref="GOA:B3W7K1"
FT                   /db_xref="InterPro:IPR005593"
FT                   /db_xref="InterPro:IPR018969"
FT                   /db_xref="InterPro:IPR018970"
FT                   /db_xref="InterPro:IPR019789"
FT                   /db_xref="InterPro:IPR019790"
FT                   /db_xref="InterPro:IPR023962"
FT                   /db_xref="UniProtKB/TrEMBL:B3W7K1"
FT                   /inference="similar to AA sequence:Uniprot:Q38YY6_LACSS"
FT                   /inference="ab initio prediction:show20061029"
FT                   /protein_id="CAQ65300.1"
FT                   /gene="xpk"
FT                   /locus_tag="LCACT_0168"
FT   CDS             172648..174273
FT                   /transl_table=11
FT                   /product="Oligopeptide ABC transporter, substrate-binding
FT                   lipoprotein"
FT                   /db_xref="GOA:B3W7K2"
FT                   /db_xref="InterPro:IPR000914"
FT                   /db_xref="UniProtKB/TrEMBL:B3W7K2"
FT                   /inference="similar to AA sequence:Uniprot:Q38XS3_LACSS"
FT                   /inference="ab initio prediction:show20061029"
FT                   /protein_id="CAQ65301.1"
FT                   /gene="oppA"
FT                   /locus_tag="LCACT_0169"
FT   CDS             174600..174953
FT                   /transl_table=11
FT                   /product="Putative uncharacterized protein"
FT                   /db_xref="UniProtKB/TrEMBL:B3W7K3"
FT                   /inference="similar to AA sequence:Uniprot:Q03CN3_LACC3"
FT                   /inference="ab initio prediction:show20061029"
FT                   /protein_id="CAQ65302.1"
FT                   /locus_tag="LCACT_0170"
FT   CDS             174950..175168
FT                   /transl_table=11
FT                   /product="Putative uncharacterized protein"
FT                   /db_xref="UniProtKB/TrEMBL:B3W7K4"
FT                   /inference="similar to AA sequence:Uniprot:Q03CN0_LACC3"
FT                   /inference="ab initio prediction:show20061029"
FT                   /protein_id="CAQ65303.1"
FT                   /locus_tag="LCACT_0171"
FT   CDS             175217..175684
FT                   /transl_table=11
FT                   /product="NUDIX family hydrolase"
FT                   /db_xref="GOA:B3W7K5"
FT                   /db_xref="InterPro:IPR000086"
FT                   /db_xref="InterPro:IPR015797"
FT                   /db_xref="UniProtKB/TrEMBL:B3W7K5"
FT                   /inference="similar to AA sequence:Uniprot:Q03CM9_LACC3"
FT                   /inference="ab initio prediction:show20061029"
FT                   /protein_id="CAQ65304.1"
FT                   /locus_tag="LCACT_0172"
FT   CDS             175841..176977
FT                   /transl_table=11
FT                   /product="Putative uncharacterized protein"
FT                   /db_xref="UniProtKB/TrEMBL:B3W7K6"
FT                   /inference="similar to AA sequence:Uniprot:Q03CM8_LACC3"
FT                   /inference="ab initio prediction:show20061029"
FT                   /protein_id="CAQ65305.1"
FT                   /locus_tag="LCACT_0173"
FT   CDS             complement(177084..178934)
FT                   /transl_table=11
FT                   /product="Putative uncharacterized protein fnq20"
FT                   /db_xref="UniProtKB/TrEMBL:B3W7K7"
FT                   /inference="similar to AA sequence:Uniprot:A2AXF9_STRCM"
FT                   /inference="ab initio prediction:show20061029"
FT                   /protein_id="CAQ65306.1"
FT                   /gene="fnq20"
FT                   /locus_tag="LCACT_0174"
FT   CDS             179086..180441
FT                   /transl_table=11
FT                   /product="NADH oxidase"
FT                   /EC_number="1.6.-.-"
FT                   /db_xref="GOA:B3W7K8"
FT                   /db_xref="InterPro:IPR001327"
FT                   /db_xref="InterPro:IPR004099"
FT                   /db_xref="InterPro:IPR013027"
FT                   /db_xref="InterPro:IPR016156"
FT                   /db_xref="InterPro:IPR023753"
FT                   /db_xref="UniProtKB/TrEMBL:B3W7K8"
FT                   /inference="similar to AA sequence:Uniprot:Q88SH4_LACPL"
FT                   /inference="ab initio prediction:show20061029"
FT                   /protein_id="CAQ65307.1"
FT                   /gene="nox5"
FT                   /locus_tag="LCACT_0175"
FT   CDS             180452..181084
FT                   /transl_table=11
FT                   /product="Putative uncharacterized protein"
FT                   /db_xref="UniProtKB/TrEMBL:B3W7K9"
FT                   /inference="similar to AA sequence:Uniprot:Q03CM2_LACC3"
FT                   /inference="ab initio prediction:show20061029"
FT                   /protein_id="CAQ65308.1"
FT                   /locus_tag="LCACT_0176"
FT   CDS             181270..182583
FT                   /transl_table=11
FT                   /product="Beta-propeller domains of methanol dehydrogenase
FT                   type"
FT                   /db_xref="InterPro:IPR007621"
FT                   /db_xref="UniProtKB/TrEMBL:B3W7L0"
FT                   /inference="similar to AA sequence:Uniprot:Q03CM1_LACC3"
FT                   /inference="ab initio prediction:show20061029"
FT                   /protein_id="CAQ65309.1"
FT                   /locus_tag="LCACT_0177"
FT   CDS             182708..183550
FT                   /transl_table=11
FT                   /product="Permease"
FT                   /db_xref="GOA:B3W7L1"
FT                   /db_xref="InterPro:IPR002781"
FT                   /db_xref="UniProtKB/TrEMBL:B3W7L1"
FT                   /inference="similar to AA sequence:Uniprot:Q9CDK1_LACLA"
FT                   /inference="ab initio prediction:show20061029"
FT                   /protein_id="CAQ65310.1"
FT                   /gene="yxaA"
FT                   /locus_tag="LCACT_0178"
FT   CDS             183550..183924
FT                   /transl_table=11
FT                   /product="Putative uncharacterized protein ywjH"
FT                   /db_xref="InterPro:IPR012861"
FT                   /db_xref="UniProtKB/TrEMBL:B3W7L2"
FT                   /inference="similar to AA sequence:Uniprot:Q9CDK2_LACLA"
FT                   /inference="ab initio prediction:show20061029"
FT                   /protein_id="CAQ65311.1"
FT                   /gene="ywjH"
FT                   /locus_tag="LCACT_0179"
FT   CDS             complement(184012..184137)
FT                   /transl_table=11
FT                   /product="Putative uncharacterized protein"
FT                   /db_xref="GOA:B3W7L3"
FT                   /db_xref="InterPro:IPR010982"
FT                   /db_xref="UniProtKB/TrEMBL:B3W7L3"
FT                   /inference="similar to AA sequence:Uniprot:Q03CL8_LACC3"
FT                   /inference="ab initio prediction:show20061029"
FT                   /protein_id="CAQ65312.1"
FT                   /locus_tag="LCACT_0180"
FT   CDS             complement(184467..184973)
FT                   /transl_table=11
FT                   /product="Membrane protein"
FT                   /db_xref="UniProtKB/TrEMBL:B3W7L4"
FT                   /inference="similar to AA sequence:Uniprot:Q03CL7_LACC3"
FT                   /inference="ab initio prediction:show20061029"
FT                   /protein_id="CAQ65313.1"
FT                   /locus_tag="LCACT_0181"
FT   CDS             185130..185435
FT                   /transl_table=11
FT                   /product="Putative uncharacterized protein"
FT                   /db_xref="UniProtKB/TrEMBL:B3W7L5"
FT                   /inference="similar to AA sequence:Uniprot:Q03CL6_LACC3"
FT                   /inference="ab initio prediction:show20061029"
FT                   /protein_id="CAQ65314.1"
FT                   /locus_tag="LCACT_0182"
FT   CDS             185603..186070
FT                   /transl_table=11
FT                   /product="Flavodoxin"
FT                   /db_xref="GOA:B3W7L6"
FT                   /db_xref="InterPro:IPR008254"
FT                   /db_xref="UniProtKB/TrEMBL:B3W7L6"
FT                   /inference="similar to AA sequence:Uniprot:Q50EJ1_LACRE"
FT                   /inference="ab initio prediction:show20061029"
FT                   /protein_id="CAQ65315.1"
FT                   /gene="fldA"
FT                   /locus_tag="LCACT_0183"
FT   CDS             186118..186360
FT                   /transl_table=11
FT                   /product="Putative uncharacterized protein"
FT                   /db_xref="UniProtKB/TrEMBL:B3W7L7"
FT                   /inference="similar to AA sequence:Uniprot:Q03CL4_LACC3"
FT                   /inference="ab initio prediction:show20061029"
FT                   /protein_id="CAQ65316.1"
FT                   /locus_tag="LCACT_0184"
FT   CDS             186357..186551
FT                   /transl_table=11
FT                   /product="Putative uncharacterized protein"
FT                   /db_xref="UniProtKB/TrEMBL:B3W7L8"
FT                   /inference="similar to AA sequence:Uniprot:Q03CL3_LACC3"
FT                   /inference="ab initio prediction:show20061029"
FT                   /protein_id="CAQ65317.1"
FT                   /locus_tag="LCACT_0185"
FT   CDS             complement(186653..187615)
FT                   /transl_table=11
FT                   /product="Phosphoglycerate dehydrogenase"
FT                   /db_xref="GOA:B3W7L9"
FT                   /db_xref="InterPro:IPR006139"
FT                   /db_xref="InterPro:IPR006140"
FT                   /db_xref="InterPro:IPR016040"
FT                   /db_xref="UniProtKB/TrEMBL:B3W7L9"
FT                   /inference="similar to AA sequence:Uniprot:Q88YI0_LACPL"
FT                   /inference="ab initio prediction:show20061029"
FT                   /protein_id="CAQ65318.1"
FT                   /gene="serA2"
FT                   /locus_tag="LCACT_0186"
FT   CDS             188047..188448
FT                   /transl_table=11
FT                   /product="Putative uncharacterized protein"
FT                   /db_xref="GOA:B3W7M0"
FT                   /db_xref="InterPro:IPR009002"
FT                   /db_xref="InterPro:IPR011576"
FT                   /db_xref="InterPro:IPR012349"
FT                   /db_xref="UniProtKB/TrEMBL:B3W7M0"
FT                   /protein_id="CAQ65319.1"
FT                   /locus_tag="LCACT_0187"
FT   CDS             188681..188938
FT                   /transl_table=11
FT                   /product="Transglycosylase-associated protein"
FT                   /db_xref="GOA:B3W7M1"
FT                   /db_xref="InterPro:IPR007341"
FT                   /db_xref="UniProtKB/TrEMBL:B3W7M1"
FT                   /inference="similar to AA sequence:Uniprot:Q2AQ42"
FT                   /inference="ab initio prediction:show20061029"
FT                   /protein_id="CAQ65320.1"
FT                   /locus_tag="LCACT_0188"
FT   CDS             188946..189491
FT                   /transl_table=11
FT                   /product="Putative uncharacterized protein"
FT                   /db_xref="UniProtKB/TrEMBL:B3W7M2"
FT                   /inference="similar to AA sequence:Uniprot:Q03CK9_LACC3"
FT                   /inference="ab initio prediction:show20061029"
FT                   /protein_id="CAQ65321.1"
FT                   /locus_tag="LCACT_0189"
FT   CDS             189594..189791
FT                   /transl_table=11
FT                   /product="Putative uncharacterized protein"
FT                   /db_xref="InterPro:IPR018730"
FT                   /db_xref="UniProtKB/TrEMBL:B3W7M3"
FT                   /inference="similar to AA sequence:Uniprot:Q03CK8_LACC3"
FT                   /inference="ab initio prediction:show20061029"
FT                   /protein_id="CAQ65322.1"
FT                   /locus_tag="LCACT_0190"
FT   CDS             189800..190213
FT                   /transl_table=11
FT                   /product="Alkaline shock protein 23"
FT                   /db_xref="InterPro:IPR005531"
FT                   /db_xref="UniProtKB/TrEMBL:B3W7M4"
FT                   /inference="similar to AA sequence:Uniprot:ASP23_STAHJ"
FT                   /inference="ab initio prediction:show20061029"
FT                   /protein_id="CAQ65323.1"
FT                   /gene="asp23"
FT                   /locus_tag="LCACT_0191"
FT   CDS             190248..190673
FT                   /transl_table=11
FT                   /product="Alkaline shock protein"
FT                   /db_xref="InterPro:IPR005531"
FT                   /db_xref="UniProtKB/TrEMBL:B3W7M5"
FT                   /inference="similar to AA sequence:Uniprot:Q5QGI3_LACSK"
FT                   /inference="ab initio prediction:show20061029"
FT                   /protein_id="CAQ65324.1"
FT                   /gene="asp2"
FT                   /locus_tag="LCACT_0192"
FT   CDS             190982..191659
FT                   /transl_table=11
FT                   /product="Predicted membrane protein"
FT                   /db_xref="InterPro:IPR010374"
FT                   /db_xref="UniProtKB/TrEMBL:B3W7M6"
FT                   /inference="similar to AA sequence:Uniprot:Q03CK5_LACC3"
FT                   /inference="ab initio prediction:show20061029"
FT                   /protein_id="CAQ65325.1"
FT                   /locus_tag="LCACT_0193"
FT   CDS             191662..192576
FT                   /transl_table=11
FT                   /product="Predicted membrane protein"
FT                   /db_xref="InterPro:IPR009323"
FT                   /db_xref="UniProtKB/TrEMBL:B3W7M7"
FT                   /inference="similar to AA sequence:Uniprot:Q03CK4_LACC3"
FT                   /inference="ab initio prediction:show20061029"
FT                   /protein_id="CAQ65326.1"
FT                   /locus_tag="LCACT_0194"
FT   CDS             192592..193239
FT                   /transl_table=11
FT                   /product="Pyrrolidone-carboxylate peptidase
FT                   (5-oxoprolyl-peptidase) (Pyroglutamyl-peptidase I) (PGP-I)
FT                   (Pyrase)"
FT                   /EC_number="3.4.19.3"
FT                   /db_xref="GOA:B3W7M8"
FT                   /db_xref="InterPro:IPR000816"
FT                   /db_xref="InterPro:IPR016125"
FT                   /db_xref="UniProtKB/Swiss-Prot:B3W7M8"
FT                   /inference="similar to AA sequence:Uniprot:PCP_LACC3"
FT                   /inference="ab initio prediction:show20061029"
FT                   /protein_id="CAQ65327.1"
FT                   /gene="pcp"
FT                   /locus_tag="LCACT_0195"
FT   CDS             193387..194007
FT                   /transl_table=11
FT                   /product="Predicted dinucleotide-binding enzyme"
FT                   /db_xref="GOA:B3W7M9"
FT                   /db_xref="InterPro:IPR004455"
FT                   /db_xref="InterPro:IPR016040"
FT                   /db_xref="UniProtKB/TrEMBL:B3W7M9"
FT                   /inference="similar to AA sequence:Uniprot:Q03CK2_LACC3"
FT                   /inference="ab initio prediction:show20061029"
FT                   /protein_id="CAQ65328.1"
FT                   /locus_tag="LCACT_0196"
FT   CDS             complement(194087..194758)
FT                   /transl_table=11
FT                   /product="Cobyric acid synthase"
FT                   /db_xref="GOA:B3W7N0"
FT                   /db_xref="InterPro:IPR011698"
FT                   /db_xref="InterPro:IPR017929"
FT                   /db_xref="UniProtKB/TrEMBL:B3W7N0"
FT                   /inference="similar to AA sequence:Uniprot:Q5FHZ2_LACAC"
FT                   /inference="ab initio prediction:show20061029"
FT                   /protein_id="CAQ65329.1"
FT                   /gene="cobQ"
FT                   /locus_tag="LCACT_0197"
FT   CDS             complement(194891..195271)
FT                   /transl_table=11
FT                   /product="Putative uncharacterized protein"
FT                   /db_xref="UniProtKB/TrEMBL:B3W8H4"
FT                   /inference="similar to AA sequence:Uniprot:Q03CK0_LACC3"
FT                   /inference="ab initio prediction:show20061029"
FT                   /protein_id="CAQ65330.1"
FT                   /locus_tag="LCACT_0198"
FT   CDS             195568..196311
FT                   /transl_table=11
FT                   /product="Methyltransferase gidB (Glucose-inhibited
FT                   division protein B)"
FT                   /EC_number="2.1.-.-"
FT                   /db_xref="GOA:B3W8H5"
FT                   /db_xref="InterPro:IPR003682"
FT                   /db_xref="UniProtKB/TrEMBL:B3W8H5"
FT                   /inference="similar to AA sequence:Uniprot:GIDB_LACC3"
FT                   /inference="ab initio prediction:show20061029"
FT                   /protein_id="CAQ65331.1"
FT                   /gene="gidB"
FT                   /locus_tag="LCACT_0199"
FT   CDS             196381..197145
FT                   /transl_table=11
FT                   /product="Chromosome partitioning protein, DNA-binding
FT                   protein"
FT                   /db_xref="GOA:B3W8H6"
FT                   /db_xref="InterPro:IPR003115"
FT                   /db_xref="InterPro:IPR004437"
FT                   /db_xref="InterPro:IPR010982"
FT                   /db_xref="InterPro:IPR013741"
FT                   /db_xref="UniProtKB/TrEMBL:B3W8H6"
FT                   /inference="similar to AA sequence:Uniprot:Q88T10_LACPL"
FT                   /inference="ab initio prediction:show20061029"
FT                   /protein_id="CAQ65332.1"
FT                   /gene="parB2"
FT                   /locus_tag="LCACT_0200"
FT   CDS             197155..197922
FT                   /transl_table=11
FT                   /product="Chromosome partitioning ATPase"
FT                   /db_xref="InterPro:IPR002586"
FT                   /db_xref="UniProtKB/TrEMBL:B3W8H7"
FT                   /inference="similar to AA sequence:Uniprot:Q38ZQ9_LACSS"
FT                   /inference="ab initio prediction:show20061029"
FT                   /protein_id="CAQ65333.1"
FT                   /gene="parA"
FT                   /locus_tag="LCACT_0201"
FT   CDS             197912..198784
FT                   /transl_table=11
FT                   /product="Chromosome partitioning protein, DNA-binding
FT                   exonuclease"
FT                   /db_xref="GOA:B3W8H8"
FT                   /db_xref="InterPro:IPR003115"
FT                   /db_xref="InterPro:IPR004437"
FT                   /db_xref="InterPro:IPR013741"
FT                   /db_xref="UniProtKB/TrEMBL:B3W8H8"
FT                   /inference="similar to AA sequence:Uniprot:Q38ZQ8_LACSS"
FT                   /inference="ab initio prediction:show20061029"
FT                   /protein_id="CAQ65334.1"
FT                   /gene="parB2"
FT                   /locus_tag="LCACT_0202"
FT   CDS             198949..199131
FT                   /transl_table=11
FT                   /product="Putative uncharacterized protein"
FT                   /db_xref="InterPro:IPR009296"
FT                   /db_xref="UniProtKB/TrEMBL:B3W8H9"
FT                   /inference="similar to AA sequence:Uniprot:Q03CJ5_LACC3"
FT                   /inference="ab initio prediction:show20061029"
FT                   /protein_id="CAQ65335.1"
FT                   /locus_tag="LCACT_0203"
FT   CDS             199163..200269
FT                   /transl_table=11
FT                   /product="Predicted GTPase, probable translation factor"
FT                   /db_xref="GOA:B3W8J6"
FT                   /db_xref="InterPro:IPR004396"
FT                   /db_xref="InterPro:IPR006073"
FT                   /db_xref="InterPro:IPR012675"
FT                   /db_xref="InterPro:IPR012676"
FT                   /db_xref="InterPro:IPR013029"
FT                   /db_xref="InterPro:IPR023192"
FT                   /db_xref="UniProtKB/TrEMBL:B3W8J6"
FT                   /inference="similar to AA sequence:Uniprot:Q03CJ4_LACC3"
FT                   /inference="ab initio prediction:show20061029"
FT                   /protein_id="CAQ65336.1"
FT                   /locus_tag="LCACT_0204"
FT   CDS             200301..201122
FT                   /transl_table=11
FT                   /product="Putative uncharacterized protein ybjB"
FT                   /db_xref="InterPro:IPR009214"
FT                   /db_xref="UniProtKB/TrEMBL:B3W8J7"
FT                   /inference="similar to AA sequence:Uniprot:Q9CJ13_LACLA"
FT                   /inference="ab initio prediction:show20061029"
FT                   /protein_id="CAQ65337.1"
FT                   /gene="ybjB"
FT                   /locus_tag="LCACT_0205"
FT   CDS             201498..202985
FT                   /transl_table=11
FT                   /product="Inosine-5-monophosphate dehydrogenase"
FT                   /EC_number="1.1.1.205"
FT                   /db_xref="GOA:B3W8J8"
FT                   /db_xref="InterPro:IPR000644"
FT                   /db_xref="InterPro:IPR001093"
FT                   /db_xref="InterPro:IPR005990"
FT                   /db_xref="InterPro:IPR013785"
FT                   /db_xref="InterPro:IPR015875"
FT                   /db_xref="UniProtKB/TrEMBL:B3W8J8"
FT                   /inference="similar to AA sequence:Uniprot:Q1WS73_LACS1"
FT                   /inference="ab initio prediction:show20061029"
FT                   /protein_id="CAQ65338.1"
FT                   /gene="guaB"
FT                   /locus_tag="LCACT_0206"
FT   CDS             complement(203067..203729)
FT                   /transl_table=11
FT                   /product="Putative uncharacterized protein"
FT                   /db_xref="UniProtKB/TrEMBL:B3W8J9"
FT                   /inference="similar to AA sequence:Uniprot:Q03CJ1_LACC3"
FT                   /inference="ab initio prediction:show20061029"
FT                   /protein_id="CAQ65339.1"
FT                   /locus_tag="LCACT_0207"
FT   CDS             203902..204588
FT                   /transl_table=11
FT                   /product="Response regulator"
FT                   /db_xref="GOA:B3W8K0"
FT                   /db_xref="InterPro:IPR001789"
FT                   /db_xref="InterPro:IPR001867"
FT                   /db_xref="InterPro:IPR011006"
FT                   /db_xref="InterPro:IPR011991"
FT                   /db_xref="InterPro:IPR016032"
FT                   /db_xref="UniProtKB/TrEMBL:B3W8K0"
FT                   /inference="similar to AA sequence:Uniprot:Q88T18_LACPL"
FT                   /inference="ab initio prediction:show20061029"
FT                   /protein_id="CAQ65340.1"
FT                   /gene="rrp11"
FT                   /locus_tag="LCACT_0208"
FT   CDS             204594..205784
FT                   /transl_table=11
FT                   /product="Sensor protein"
FT                   /EC_number="2.7.13.3"
FT                   /db_xref="GOA:B3W8K1"
FT                   /db_xref="InterPro:IPR003594"
FT                   /db_xref="InterPro:IPR003660"
FT                   /db_xref="InterPro:IPR003661"
FT                   /db_xref="InterPro:IPR004358"
FT                   /db_xref="InterPro:IPR005467"
FT                   /db_xref="InterPro:IPR009082"
FT                   /db_xref="UniProtKB/TrEMBL:B3W8K1"
FT                   /inference="similar to AA sequence:Uniprot:Q9ZI92_LACSK"
FT                   /inference="ab initio prediction:show20061029"
FT                   /protein_id="CAQ65341.1"
FT                   /gene="hpk31"
FT                   /locus_tag="LCACT_0209"
FT   CDS             205781..207091
FT                   /transl_table=11
FT                   /product="Serine-type D-Ala-D-Ala carboxypeptidase"
FT                   /EC_number="3.4.16.4"
FT                   /db_xref="GOA:B3W8K2"
FT                   /db_xref="InterPro:IPR001967"
FT                   /db_xref="InterPro:IPR012338"
FT                   /db_xref="InterPro:IPR012907"
FT                   /db_xref="InterPro:IPR015956"
FT                   /db_xref="InterPro:IPR018044"
FT                   /db_xref="UniProtKB/TrEMBL:B3W8K2"
FT                   /inference="similar to AA sequence:Uniprot:A8FAD3_BACP2"
FT                   /inference="ab initio prediction:show20061029"
FT                   /protein_id="CAQ65342.1"
FT                   /gene="dacA"
FT                   /locus_tag="LCACT_0210"
FT   CDS             207223..207690
FT                   /transl_table=11
FT                   /product="Transcription elongation factor"
FT                   /db_xref="GOA:B3W8K3"
FT                   /db_xref="InterPro:IPR001437"
FT                   /db_xref="InterPro:IPR022691"
FT                   /db_xref="InterPro:IPR023459"
FT                   /db_xref="UniProtKB/TrEMBL:B3W8K3"
FT                   /inference="similar to AA sequence:Uniprot:Q1WVH9_LACS1"
FT                   /inference="ab initio prediction:show20061029"
FT                   /protein_id="CAQ65343.1"
FT                   /gene="greA"
FT                   /locus_tag="LCACT_0211"
FT   CDS             207832..209385
FT                   /transl_table=11
FT                   /product="UDP-N-acetylmuramyl-tripeptide synthetase
FT                   (UDP-MurNAc-tripeptide synthetase)"
FT                   /EC_number="6.3.2.-"
FT                   /db_xref="GOA:B3W8K4"
FT                   /db_xref="InterPro:IPR004101"
FT                   /db_xref="InterPro:IPR005761"
FT                   /db_xref="InterPro:IPR013221"
FT                   /db_xref="UniProtKB/TrEMBL:B3W8K4"
FT                   /inference="similar to AA sequence:Uniprot:MURE_LACC3"
FT                   /inference="ab initio prediction:show20061029"
FT                   /protein_id="CAQ65344.1"
FT                   /gene="murE"
FT                   /locus_tag="LCACT_0212"
FT   CDS             209391..210143
FT                   /transl_table=11
FT                   /product="Aspartate racemase"
FT                   /EC_number="5.1.1.13"
FT                   /db_xref="GOA:B3W8K5"
FT                   /db_xref="InterPro:IPR001920"
FT                   /db_xref="InterPro:IPR004380"
FT                   /db_xref="InterPro:IPR015942"
FT                   /db_xref="InterPro:IPR018187"
FT                   /db_xref="UniProtKB/TrEMBL:B3W8K5"
FT                   /inference="similar to AA sequence:Uniprot:Q1G8B6_LACDA"
FT                   /inference="ab initio prediction:show20061029"
FT                   /protein_id="CAQ65345.1"
FT                   /gene="racD"
FT                   /locus_tag="LCACT_0213"
FT   CDS             210331..211200
FT                   /transl_table=11
FT                   /product="Oxidoreductase"
FT                   /db_xref="GOA:B3W8K6"
FT                   /db_xref="InterPro:IPR001395"
FT                   /db_xref="InterPro:IPR018170"
FT                   /db_xref="InterPro:IPR020471"
FT                   /db_xref="InterPro:IPR023210"
FT                   /db_xref="UniProtKB/TrEMBL:B3W8K6"
FT                   /inference="similar to AA sequence:Uniprot:Q9CIT8_LACLA"
FT                   /inference="ab initio prediction:show20061029"
FT                   /protein_id="CAQ65346.1"
FT                   /gene="ycgG"
FT                   /locus_tag="LCACT_0214"
FT   CDS             complement(211387..212193)
FT                   /transl_table=11
FT                   /product="IolR"
FT                   /db_xref="GOA:B3W8K7"
FT                   /db_xref="InterPro:IPR001034"
FT                   /db_xref="InterPro:IPR011991"
FT                   /db_xref="InterPro:IPR014036"
FT                   /db_xref="InterPro:IPR018356"
FT                   /db_xref="UniProtKB/TrEMBL:B3W8K7"
FT                   /inference="similar to AA sequence:Uniprot:A5YBJ1_LACCA"
FT                   /inference="ab initio prediction:show20061029"
FT                   /protein_id="CAQ65347.1"
FT                   /gene="iolR"
FT                   /locus_tag="LCACT_0215"
FT   CDS             212737..214227
FT                   /transl_table=11
FT                   /product="IolT"
FT                   /db_xref="GOA:B3W8K8"
FT                   /db_xref="InterPro:IPR003663"
FT                   /db_xref="InterPro:IPR005828"
FT                   /db_xref="InterPro:IPR005829"
FT                   /db_xref="InterPro:IPR016196"
FT                   /db_xref="InterPro:IPR020846"
FT                   /db_xref="UniProtKB/TrEMBL:B3W8K8"
FT                   /inference="similar to AA sequence:Uniprot:A5YBJ2_LACCA"
FT                   /inference="ab initio prediction:show20061029"
FT                   /protein_id="CAQ65348.1"
FT                   /gene="iolT"
FT                   /locus_tag="LCACT_0216"
FT   CDS             214304..215782
FT                   /transl_table=11
FT                   /product="IolA"
FT                   /db_xref="GOA:B3W8K9"
FT                   /db_xref="InterPro:IPR010061"
FT                   /db_xref="InterPro:IPR015590"
FT                   /db_xref="InterPro:IPR016160"
FT                   /db_xref="InterPro:IPR016161"
FT                   /db_xref="InterPro:IPR016162"
FT                   /db_xref="InterPro:IPR016163"
FT                   /db_xref="InterPro:IPR023510"
FT                   /db_xref="UniProtKB/TrEMBL:B3W8K9"
FT                   /inference="similar to AA sequence:Uniprot:A5YBJ3_LACCA"
FT                   /inference="ab initio prediction:show20061029"
FT                   /protein_id="CAQ65349.1"
FT                   /gene="iolA"
FT                   /locus_tag="LCACT_0217"
FT   CDS             215827..216642
FT                   /transl_table=11
FT                   /product="IolB"
FT                   /db_xref="GOA:B3W8L0"
FT                   /db_xref="InterPro:IPR011051"
FT                   /db_xref="InterPro:IPR014710"
FT                   /db_xref="InterPro:IPR021120"
FT                   /db_xref="InterPro:IPR023770"
FT                   /db_xref="InterPro:IPR024203"
FT                   /db_xref="UniProtKB/TrEMBL:B3W8L0"
FT                   /inference="similar to AA sequence:Uniprot:A5YBJ4_LACCA"
FT                   /inference="ab initio prediction:show20061029"
FT                   /protein_id="CAQ65350.1"
FT                   /gene="iolB"
FT                   /locus_tag="LCACT_0218"
FT   CDS             216679..217659
FT                   /transl_table=11
FT                   /product="IolC"
FT                   /db_xref="GOA:B3W8L1"
FT                   /db_xref="InterPro:IPR002173"
FT                   /db_xref="InterPro:IPR011611"
FT                   /db_xref="InterPro:IPR022841"
FT                   /db_xref="UniProtKB/TrEMBL:B3W8L1"
FT                   /inference="similar to AA sequence:Uniprot:A5YBJ5_LACCA"
FT                   /inference="ab initio prediction:show20061029"
FT                   /protein_id="CAQ65351.1"
FT                   /gene="iolC"
FT                   /locus_tag="LCACT_0219"
FT   CDS             217656..219611
FT                   /transl_table=11
FT                   /product="IolD"
FT                   /db_xref="GOA:B3W8L2"
FT                   /db_xref="InterPro:IPR000399"
FT                   /db_xref="InterPro:IPR011766"
FT                   /db_xref="InterPro:IPR012000"
FT                   /db_xref="InterPro:IPR012001"
FT                   /db_xref="InterPro:IPR023757"
FT                   /db_xref="UniProtKB/TrEMBL:B3W8L2"
FT                   /inference="similar to AA sequence:Uniprot:A5YBJ6_LACCA"
FT                   /inference="ab initio prediction:show20061029"
FT                   /protein_id="CAQ65352.1"
FT                   /gene="iolD"
FT                   /locus_tag="LCACT_0220"
FT   CDS             219625..220665
FT                   /transl_table=11
FT                   /product="Inositol dehydrogenase"
FT                   /db_xref="GOA:B3W8L3"
FT                   /db_xref="InterPro:IPR000683"
FT                   /db_xref="InterPro:IPR016040"
FT                   /db_xref="InterPro:IPR023794"
FT                   /db_xref="UniProtKB/TrEMBL:B3W8L3"
FT                   /inference="similar to AA sequence:Uniprot:A5YBJ7_LACCA"
FT                   /inference="ab initio prediction:show20061029"
FT                   /protein_id="CAQ65353.1"
FT                   /gene="iolG1"
FT                   /locus_tag="LCACT_0221"
FT   CDS             220703..221755
FT                   /transl_table=11
FT                   /product="Inositol dehydrogenase"
FT                   /db_xref="GOA:B3W8L4"
FT                   /db_xref="InterPro:IPR000683"
FT                   /db_xref="InterPro:IPR004104"
FT                   /db_xref="InterPro:IPR016040"
FT                   /db_xref="UniProtKB/TrEMBL:B3W8L4"
FT                   /inference="similar to AA sequence:Uniprot:A5YBJ8_LACCA"
FT                   /inference="ab initio prediction:show20061029"
FT                   /protein_id="CAQ65354.1"
FT                   /gene="iolG2"
FT                   /locus_tag="LCACT_0222"
FT   CDS             221805..222653
FT                   /transl_table=11
FT                   /product="Inosose dehydratase"
FT                   /db_xref="GOA:B3W8L5"
FT                   /db_xref="InterPro:IPR012307"
FT                   /db_xref="InterPro:IPR013022"
FT                   /db_xref="InterPro:IPR023952"
FT                   /db_xref="UniProtKB/Swiss-Prot:B3W8L5"
FT                   /inference="similar to AA sequence:Uniprot:A5YBJ9_LACCA"
FT                   /inference="ab initio prediction:show20061029"
FT                   /protein_id="CAQ65355.1"
FT                   /gene="iolE"
FT                   /locus_tag="LCACT_0223"
FT   CDS             222676..223548
FT                   /transl_table=11
FT                   /product="Fructose-bisphosphate aldolase"
FT                   /EC_number="4.1.2.13"
FT                   /db_xref="GOA:B3W8P8"
FT                   /db_xref="InterPro:IPR000771"
FT                   /db_xref="InterPro:IPR013785"
FT                   /db_xref="UniProtKB/TrEMBL:B3W8P8"
FT                   /inference="similar to AA sequence:Uniprot:A5YBK0_LACCA"
FT                   /inference="ab initio prediction:show20061029"
FT                   /protein_id="CAQ65356.1"
FT                   /gene="iolJ"
FT                   /locus_tag="LCACT_0224"
FT   CDS             223586..223975
FT                   /transl_table=11
FT                   /product="Malonate semialdehyde decarboxylase"
FT                   /db_xref="GOA:B3W8P9"
FT                   /db_xref="InterPro:IPR004370"
FT                   /db_xref="InterPro:IPR014347"
FT                   /db_xref="UniProtKB/TrEMBL:B3W8P9"
FT                   /inference="similar to AA sequence:Uniprot:A5YBK1_LACCA"
FT                   /inference="ab initio prediction:show20061029"
FT                   /protein_id="CAQ65357.1"
FT                   /gene="iolK"
FT                   /locus_tag="LCACT_0225"
FT   CDS             complement(224192..225034)
FT                   /transl_table=11
FT                   /product="Gluconate operon transcriptional regulator, RpiR
FT                   family"
FT                   /db_xref="GOA:B3W8Q0"
FT                   /db_xref="InterPro:IPR000281"
FT                   /db_xref="InterPro:IPR001347"
FT                   /db_xref="InterPro:IPR011991"
FT                   /db_xref="UniProtKB/TrEMBL:B3W8Q0"
FT                   /inference="similar to AA sequence:Uniprot:Q38YX9_LACSS"
FT                   /inference="ab initio prediction:show20061029"
FT                   /protein_id="CAQ65358.1"
FT                   /gene="gntR"
FT                   /locus_tag="LCACT_0226"
FT   CDS             225337..226242
FT                   /transl_table=11
FT                   /product="6-phosphogluconate dehydrogenase"
FT                   /EC_number="1.1.1.44"
FT                   /db_xref="GOA:B3W8Q1"
FT                   /db_xref="InterPro:IPR004849"
FT                   /db_xref="InterPro:IPR006114"
FT                   /db_xref="InterPro:IPR006115"
FT                   /db_xref="InterPro:IPR006184"
FT                   /db_xref="InterPro:IPR008927"
FT                   /db_xref="InterPro:IPR013328"
FT                   /db_xref="InterPro:IPR015815"
FT                   /db_xref="InterPro:IPR016040"
FT                   /db_xref="UniProtKB/TrEMBL:B3W8Q1"
FT                   /inference="similar to AA sequence:Uniprot:Q38YX8_LACSS"
FT                   /inference="ab initio prediction:show20061029"
FT                   /protein_id="CAQ65359.1"
FT                   /gene="gntZ"
FT                   /locus_tag="LCACT_0227"
FT   CDS             226312..227880
FT                   /transl_table=11
FT                   /product="Gluconokinase"
FT                   /EC_number="2.7.1.12"
FT                   /db_xref="GOA:B3W8Q2"
FT                   /db_xref="InterPro:IPR006002"
FT                   /db_xref="InterPro:IPR018483"
FT                   /db_xref="InterPro:IPR018484"
FT                   /db_xref="InterPro:IPR018485"
FT                   /db_xref="UniProtKB/TrEMBL:B3W8Q2"
FT                   /inference="similar to AA sequence:Uniprot:Q38YX7_LACSS"
FT                   /inference="ab initio prediction:show20061029"
FT                   /protein_id="CAQ65360.1"
FT                   /gene="gntK"
FT                   /locus_tag="LCACT_0228"
FT   CDS             228065..229417
FT                   /transl_table=11
FT                   /product="Gluconate:H(+) symporter"
FT                   /db_xref="GOA:B3W8Q3"
FT                   /db_xref="InterPro:IPR003474"
FT                   /db_xref="UniProtKB/TrEMBL:B3W8Q3"
FT                   /inference="similar to AA sequence:Uniprot:Q38YX6_LACSS"
FT                   /inference="ab initio prediction:show20061029"
FT                   /protein_id="CAQ65361.1"
FT                   /gene="gntP"
FT                   /locus_tag="LCACT_0229"
FT   CDS             229720..231114
FT                   /transl_table=11
FT                   /product="Putative uncharacterized protein"
FT                   /db_xref="UniProtKB/TrEMBL:B3W8Q4"
FT                   /inference="similar to AA sequence:Uniprot:Q03CH8_LACC3"
FT                   /inference="ab initio prediction:show20061029"
FT                   /protein_id="CAQ65362.1"
FT                   /locus_tag="LCACT_0230"
FT   CDS             231163..231978
FT                   /transl_table=11
FT                   /product="WbsW"
FT                   /db_xref="InterPro:IPR001173"
FT                   /db_xref="UniProtKB/TrEMBL:B3W8Q5"
FT                   /inference="similar to AA sequence:Uniprot:Q6QQW8_SHIBO"
FT                   /inference="ab initio prediction:show20061029"
FT                   /protein_id="CAQ65363.1"
FT                   /gene="wbsW"
FT                   /locus_tag="LCACT_0231"
FT   CDS             231993..232673
FT                   /transl_table=11
FT                   /product="Eps11K"
FT                   /db_xref="InterPro:IPR001173"
FT                   /db_xref="UniProtKB/TrEMBL:B3W8Q6"
FT                   /inference="similar to AA sequence:Uniprot:Q8GP46_STRTR"
FT                   /inference="ab initio prediction:show20061029"
FT                   /protein_id="CAQ65364.1"
FT                   /gene="eps11K"
FT                   /locus_tag="LCACT_0232"
FT   CDS             232708..233592
FT                   /transl_table=11
FT                   /product="Glycosyltransferase related enzyme"
FT                   /db_xref="GOA:B3W8Q7"
FT                   /db_xref="InterPro:IPR001173"
FT                   /db_xref="UniProtKB/TrEMBL:B3W8Q7"
FT                   /inference="similar to AA sequence:Uniprot:Q03CH5_LACC3"
FT                   /inference="ab initio prediction:show20061029"
FT                   /protein_id="CAQ65365.1"
FT                   /locus_tag="LCACT_0233"
FT   CDS             234016..234429
FT                   /transl_table=11
FT                   /product="Eps7I"
FT                   /db_xref="InterPro:IPR007577"
FT                   /db_xref="UniProtKB/TrEMBL:B3W8Q8"
FT                   /inference="similar to AA sequence:Uniprot:Q8GPA1_STRTR"
FT                   /inference="ab initio prediction:show20061029"
FT                   /protein_id="CAQ65366.1"
FT                   /gene="eps7I"
FT                   /locus_tag="LCACT_0234"
FT   CDS             234675..237440
FT                   /transl_table=11
FT                   /product="Inulosucrase (Fragment)"
FT                   /db_xref="GOA:B3W8Q9"
FT                   /db_xref="InterPro:IPR002053"
FT                   /db_xref="InterPro:IPR013781"
FT                   /db_xref="InterPro:IPR017853"
FT                   /db_xref="InterPro:IPR025987"
FT                   /db_xref="UniProtKB/TrEMBL:B3W8Q9"
FT                   /inference="similar to AA sequence:Uniprot:Q7X481_LEUCI"
FT                   /inference="ab initio prediction:show20061029"
FT                   /protein_id="CAQ65367.1"
FT                   /gene="islA"
FT                   /locus_tag="LCACT_0235"
FT   CDS             237660..239120
FT                   /transl_table=11
FT                   /product="Eps7M"
FT                   /db_xref="GOA:B3W8I0"
FT                   /db_xref="InterPro:IPR002797"
FT                   /db_xref="UniProtKB/TrEMBL:B3W8I0"
FT                   /inference="similar to AA sequence:Uniprot:Q8GP98_STRTR"
FT                   /inference="ab initio prediction:show20061029"
FT                   /protein_id="CAQ65368.1"
FT                   /gene="eps7M"
FT                   /locus_tag="LCACT_0236"
FT   CDS             239153..240013
FT                   /transl_table=11
FT                   /product="Putative glycosyl transferase"
FT                   /db_xref="GOA:B3W8I1"
FT                   /db_xref="UniProtKB/TrEMBL:B3W8I1"
FT                   /inference="similar to AA sequence:Uniprot:Q4JZ12_STRPN"
FT                   /inference="ab initio prediction:show20061029"
FT                   /protein_id="CAQ65369.1"
FT                   /gene="wcxU"
FT                   /locus_tag="LCACT_0237"
FT   CDS             240119..241171
FT                   /transl_table=11
FT                   /product="CpsH"
FT                   /db_xref="UniProtKB/TrEMBL:B3W8I2"
FT                   /inference="similar to AA sequence:Uniprot:Q2KM70_STRIN"
FT                   /inference="ab initio prediction:show20061029"
FT                   /protein_id="CAQ65370.1"
FT                   /gene="cpsH"
FT                   /locus_tag="LCACT_0238"
FT   CDS             241199..241543
FT                   /transl_table=11
FT                   /product="Putative uncharacterized protein"
FT                   /db_xref="UniProtKB/TrEMBL:B3W8I3"
FT                   /inference="similar to AA sequence:Uniprot:Q03CG8_LACC3"
FT                   /inference="ab initio prediction:show20061029"
FT                   /protein_id="CAQ65371.1"
FT                   /locus_tag="LCACT_0239"
FT   CDS             241617..242336
FT                   /transl_table=11
FT                   /product="ABC transporter"
FT                   /db_xref="GOA:B3W8I4"
FT                   /db_xref="InterPro:IPR003439"
FT                   /db_xref="InterPro:IPR003593"
FT                   /db_xref="UniProtKB/TrEMBL:B3W8I4"
FT                   /inference="similar to AA sequence:Uniprot:Q7VFB8_HELHP"
FT                   /inference="ab initio prediction:show20061029"
FT                   /protein_id="CAQ65372.1"
FT                   /gene="fecE"
FT                   /locus_tag="LCACT_0240"
FT   CDS             242333..243130
FT                   /transl_table=11
FT                   /product="ABC-type Mn2+/Zn2+ transport system, permease
FT                   component"
FT                   /db_xref="GOA:B3W8I5"
FT                   /db_xref="InterPro:IPR001626"
FT                   /db_xref="UniProtKB/TrEMBL:B3W8I5"
FT                   /inference="similar to AA sequence:Uniprot:Q03CG6_LACC3"
FT                   /inference="ab initio prediction:show20061029"
FT                   /protein_id="CAQ65373.1"
FT                   /locus_tag="LCACT_0241"
FT   CDS             complement(243202..244050)
FT                   /transl_table=11
FT                   /product="Diadenosine tetraphosphatase related
FT                   serine/threonine protein phosphatase"
FT                   /db_xref="GOA:B3W8I6"
FT                   /db_xref="InterPro:IPR000979"
FT                   /db_xref="InterPro:IPR011152"
FT                   /db_xref="InterPro:IPR024654"
FT                   /db_xref="UniProtKB/TrEMBL:B3W8I6"
FT                   /inference="similar to AA sequence:Uniprot:Q03CG5_LACC3"
FT                   /inference="ab initio prediction:show20061029"
FT                   /protein_id="CAQ65374.1"
FT                   /locus_tag="LCACT_0242"
FT   CDS             complement(244047..244928)
FT                   /transl_table=11
FT                   /product="3-hydroxyisobutyrate dehydrogenase"
FT                   /EC_number="1.1.1.31"
FT                   /db_xref="GOA:B3W8I7"
FT                   /db_xref="InterPro:IPR006115"
FT                   /db_xref="InterPro:IPR008927"
FT                   /db_xref="InterPro:IPR013328"
FT                   /db_xref="InterPro:IPR015815"
FT                   /db_xref="InterPro:IPR016040"
FT                   /db_xref="UniProtKB/TrEMBL:B3W8I7"
FT                   /inference="similar to AA sequence:Uniprot:Q1WVR4_LACS1"
FT                   /inference="ab initio prediction:show20061029"
FT                   /protein_id="CAQ65375.1"
FT                   /gene="mmsB"
FT                   /locus_tag="LCACT_0243"
FT   CDS             complement(244925..246724)
FT                   /transl_table=11
FT                   /product="Oligoendopeptidase F1"
FT                   /EC_number="3.4.24.-"
FT                   /db_xref="GOA:B3W8I8"
FT                   /db_xref="InterPro:IPR001567"
FT                   /db_xref="InterPro:IPR004438"
FT                   /db_xref="InterPro:IPR013647"
FT                   /db_xref="InterPro:IPR024079"
FT                   /db_xref="UniProtKB/TrEMBL:B3W8I8"
FT                   /inference="similar to AA sequence:Uniprot:Q38YZ0_LACSS"
FT                   /inference="ab initio prediction:show20061029"
FT                   /protein_id="CAQ65376.1"
FT                   /gene="pepF1"
FT                   /locus_tag="LCACT_0244"
FT   CDS             246853..247947
FT                   /transl_table=11
FT                   /product="Transcriptional regulator"
FT                   /db_xref="InterPro:IPR004474"
FT                   /db_xref="UniProtKB/TrEMBL:B3W8I9"
FT                   /inference="similar to AA sequence:Uniprot:Q5FIA1_LACAC"
FT                   /inference="ab initio prediction:show20061029"
FT                   /protein_id="CAQ65377.1"
FT                   /gene="lytR"
FT                   /locus_tag="LCACT_0245"
FT   CDS             complement(248098..249477)
FT                   /transl_table=11
FT                   /product="Branched-chain amino acid transport system
FT                   carrier protein"
FT                   /db_xref="GOA:B3W8J0"
FT                   /db_xref="InterPro:IPR004685"
FT                   /db_xref="UniProtKB/TrEMBL:B3W8J0"
FT                   /inference="similar to AA sequence:Uniprot:Q1WRP1_LACS1"
FT                   /inference="ab initio prediction:show20061029"
FT                   /protein_id="CAQ65378.1"
FT                   /gene="brnQ"
FT                   /locus_tag="LCACT_0246"
FT   CDS             complement(250219..250905)
FT                   /transl_table=11
FT                   /product="Cell wall-associated hydrolase"
FT                   /db_xref="GOA:B3W8J1"
FT                   /db_xref="UniProtKB/TrEMBL:B3W8J1"
FT                   /inference="similar to AA sequence:Uniprot:Q03CG0_LACC3"
FT                   /inference="ab initio prediction:show20061029"
FT                   /protein_id="CAQ65379.1"
FT                   /locus_tag="LCACT_0247"
FT   CDS             251356..252108
FT                   /transl_table=11
FT                   /product="GlcR"
FT                   /db_xref="GOA:B3W8J2"
FT                   /db_xref="InterPro:IPR001034"
FT                   /db_xref="InterPro:IPR011991"
FT                   /db_xref="InterPro:IPR014036"
FT                   /db_xref="InterPro:IPR018356"
FT                   /db_xref="UniProtKB/TrEMBL:B3W8J2"
FT                   /inference="similar to AA sequence:Uniprot:A7Z9K5_BACA2"
FT                   /inference="ab initio prediction:show20061029"
FT                   /protein_id="CAQ65380.1"
FT                   /gene="glcR"
FT                   /locus_tag="LCACT_0248"
FT   CDS             252193..252975
FT                   /transl_table=11
FT                   /product="EpsM"
FT                   /db_xref="InterPro:IPR001173"
FT                   /db_xref="UniProtKB/TrEMBL:B3W8J3"
FT                   /inference="similar to AA sequence:Uniprot:A3F4D9_LACLC"
FT                   /inference="ab initio prediction:show20061029"
FT                   /protein_id="CAQ65381.1"
FT                   /gene="epsM"
FT                   /locus_tag="LCACT_0249"
FT   CDS             253009..253737
FT                   /transl_table=11
FT                   /product="Predicted integral membrane protein"
FT                   /db_xref="InterPro:IPR010380"
FT                   /db_xref="UniProtKB/TrEMBL:B3W8J4"
FT                   /inference="similar to AA sequence:Uniprot:Q03CF7_LACC3"
FT                   /inference="ab initio prediction:show20061029"
FT                   /protein_id="CAQ65382.1"
FT                   /locus_tag="LCACT_0250"
FT   CDS             253846..254178
FT                   /transl_table=11
FT                   /product="Putative uncharacterized protein"
FT                   /db_xref="UniProtKB/TrEMBL:B3W8J5"
FT                   /inference="similar to AA sequence:Uniprot:Q03CF6_LACC3"
FT                   /inference="ab initio prediction:show20061029"
FT                   /protein_id="CAQ65383.1"
FT                   /locus_tag="LCACT_0251"
FT   CDS             complement(254465..254977)
FT                   /transl_table=11
FT                   /product="Type I signal peptidase-like protein"
FT                   /db_xref="GOA:B3W8L6"
FT                   /db_xref="InterPro:IPR000223"
FT                   /db_xref="InterPro:IPR011056"
FT                   /db_xref="InterPro:IPR015927"
FT                   /db_xref="InterPro:IPR019533"
FT                   /db_xref="InterPro:IPR019756"
FT                   /db_xref="InterPro:IPR019758"
FT                   /db_xref="InterPro:IPR019759"
FT                   /db_xref="UniProtKB/TrEMBL:B3W8L6"
FT                   /inference="similar to AA sequence:Uniprot:A4UAE3_LACHE"
FT                   /inference="ab initio prediction:show20061029"
FT                   /protein_id="CAQ65384.1"
FT                   /gene="sipT"
FT                   /locus_tag="LCACT_0252"
FT   CDS             complement(255142..256080)
FT                   /transl_table=11
FT                   /product="ADP-ribosylglycohydrolase"
FT                   /db_xref="GOA:B3W8L7"
FT                   /db_xref="InterPro:IPR005502"
FT                   /db_xref="UniProtKB/TrEMBL:B3W8L7"
FT                   /inference="similar to AA sequence:Uniprot:Q03CF4_LACC3"
FT                   /inference="ab initio prediction:show20061029"
FT                   /protein_id="CAQ65385.1"
FT                   /locus_tag="LCACT_0253"
FT   CDS             256459..258006
FT                   /transl_table=11
FT                   /product="ATPase component of ABC transporter with
FT                   duplicated ATPase domains"
FT                   /db_xref="GOA:B3W8L8"
FT                   /db_xref="InterPro:IPR003439"
FT                   /db_xref="InterPro:IPR003593"
FT                   /db_xref="InterPro:IPR017871"
FT                   /db_xref="UniProtKB/TrEMBL:B3W8L8"
FT                   /inference="similar to AA sequence:Uniprot:Q03CF3_LACC3"
FT                   /inference="ab initio prediction:show20061029"
FT                   /protein_id="CAQ65386.1"
FT                   /locus_tag="LCACT_0254"
FT   CDS             complement(258167..258907)
FT                   /transl_table=11
FT                   /product="Putative uncharacterized protein ypaC"
FT                   /db_xref="UniProtKB/TrEMBL:B3W8L9"
FT                   /inference="similar to AA sequence:Uniprot:Q9CFK3_LACLA"
FT                   /inference="ab initio prediction:show20061029"
FT                   /protein_id="CAQ65387.1"
FT                   /gene="ypaC"
FT                   /locus_tag="LCACT_0255"
FT   rRNA            259225..260773
FT                   /product="Small Subunit Ribosomal RNA; ssuRNA; SSU rRNA"
FT                   /locus_tag="LCACT_r00001"
FT   rRNA            complement(260863..263780)
FT                   /product="Large Subunit Ribosomal RNA; lsuRNA; LSU rRNA"
FT                   /locus_tag="LCACT_r00002"
FT   rRNA            264010..264126
FT                   /product="5S RNA"
FT                   /locus_tag="LCACT_r00003"
FT   CDS             264328..264642
FT                   /transl_table=11
FT                   /product="Thioredoxin (Trx)"
FT                   /db_xref="GOA:B3W8M0"
FT                   /db_xref="InterPro:IPR005746"
FT                   /db_xref="InterPro:IPR012336"
FT                   /db_xref="InterPro:IPR013766"
FT                   /db_xref="InterPro:IPR017937"
FT                   /db_xref="UniProtKB/TrEMBL:B3W8M0"
FT                   /inference="similar to AA sequence:Uniprot:THIO_BACSU"
FT                   /inference="ab initio prediction:show20061029"
FT                   /protein_id="CAQ65388.1"
FT                   /gene="trxA"
FT                   /locus_tag="LCACT_0256"
FT   CDS             264645..265421
FT                   /transl_table=11
FT                   /product="LabL (Fragment)"
FT                   /db_xref="InterPro:IPR010619"
FT                   /db_xref="UniProtKB/TrEMBL:B3W8M1"
FT                   /inference="similar to AA sequence:Uniprot:Q93CW6_LACSK"
FT                   /inference="ab initio prediction:show20061029"
FT                   /protein_id="CAQ65389.1"
FT                   /gene="labL"
FT                   /locus_tag="LCACT_0257"
FT   CDS             265560..265901
FT                   /transl_table=11
FT                   /product="Putative uncharacterized protein"
FT                   /db_xref="InterPro:IPR024528"
FT                   /db_xref="UniProtKB/TrEMBL:B3W8M2"
FT                   /inference="similar to AA sequence:Uniprot:Q03CE9_LACC3"
FT                   /inference="ab initio prediction:show20061029"
FT                   /protein_id="CAQ65390.1"
FT                   /locus_tag="LCACT_0258"
FT   CDS             266577..267770
FT                   /transl_table=11
FT                   /product="Branched-chain amino acid ABC transporter,
FT                   substrate binding protein"
FT                   /db_xref="GOA:B3W8M3"
FT                   /db_xref="InterPro:IPR000709"
FT                   /db_xref="UniProtKB/TrEMBL:B3W8M3"
FT                   /inference="similar to AA sequence:Uniprot:Q88TH3_LACPL"
FT                   /inference="ab initio prediction:show20061029"
FT                   /protein_id="CAQ65391.1"
FT                   /gene="livA"
FT                   /locus_tag="LCACT_0259"
FT   CDS             267818..268684
FT                   /transl_table=11
FT                   /product="Branched-chain amino acid ABC transporter,
FT                   permease protein"
FT                   /db_xref="GOA:B3W8M4"
FT                   /db_xref="InterPro:IPR001851"
FT                   /db_xref="UniProtKB/TrEMBL:B3W8M4"
FT                   /inference="similar to AA sequence:Uniprot:Q88TH4_LACPL"
FT                   /inference="ab initio prediction:show20061029"
FT                   /protein_id="CAQ65392.1"
FT                   /gene="livB"
FT                   /locus_tag="LCACT_0260"
FT   CDS             268904..269647
FT                   /transl_table=11
FT                   /product="Branched-chain amino acid ABC transporter,
FT                   permease protein"
FT                   /db_xref="GOA:B3W8M5"
FT                   /db_xref="InterPro:IPR001851"
FT                   /db_xref="UniProtKB/TrEMBL:B3W8M5"
FT                   /inference="similar to AA sequence:Uniprot:Q88TH5_LACPL"
FT                   /inference="ab initio prediction:show20061029"
FT                   /protein_id="CAQ65393.1"
FT                   /gene="livC"
FT                   /locus_tag="LCACT_0261"
FT   CDS             269644..270429
FT                   /transl_table=11
FT                   /product="Branched-chain amino acid ABC transporter,
FT                   ATP-binding protein"
FT                   /db_xref="GOA:B3W8M6"
FT                   /db_xref="InterPro:IPR003439"
FT                   /db_xref="InterPro:IPR003593"
FT                   /db_xref="UniProtKB/TrEMBL:B3W8M6"
FT                   /inference="similar to AA sequence:Uniprot:Q88TH6_LACPL"
FT                   /inference="ab initio prediction:show20061029"
FT                   /protein_id="CAQ65394.1"
FT                   /gene="livD"
FT                   /locus_tag="LCACT_0262"
FT   CDS             270368..271135
FT                   /transl_table=11
FT                   /product="Putative branched chain amino acid ABC
FT                   transporter, ATP-binding protein"
FT                   /db_xref="GOA:B3W8M7"
FT                   /db_xref="InterPro:IPR003439"
FT                   /db_xref="InterPro:IPR003593"
FT                   /db_xref="InterPro:IPR017871"
FT                   /db_xref="UniProtKB/TrEMBL:B3W8M7"
FT                   /inference="similar to AA sequence:Uniprot:Q8DSU4_STRMU"
FT                   /inference="ab initio prediction:show20061029"
FT                   /protein_id="CAQ65395.1"
FT                   /gene="livF"
FT                   /locus_tag="LCACT_0263"
FT   CDS             complement(271325..272227)
FT                   /transl_table=11
FT                   /product="Alpha/beta hydrolase superfamily protein"
FT                   /db_xref="GOA:B3W8M8"
FT                   /db_xref="InterPro:IPR010315"
FT                   /db_xref="UniProtKB/TrEMBL:B3W8M8"
FT                   /inference="similar to AA sequence:Uniprot:Q03CD7_LACC3"
FT                   /inference="ab initio prediction:show20061029"
FT                   /protein_id="CAQ65396.1"
FT                   /locus_tag="LCACT_0264"
FT   CDS             complement(272220..273536)
FT                   /transl_table=11
FT                   /product="Cellobiose PTS, EIIC"
FT                   /EC_number="2.7.1.69"
FT                   /db_xref="GOA:B3W8M9"
FT                   /db_xref="InterPro:IPR003352"
FT                   /db_xref="InterPro:IPR004501"
FT                   /db_xref="InterPro:IPR004796"
FT                   /db_xref="UniProtKB/TrEMBL:B3W8M9"
FT                   /inference="similar to AA sequence:Uniprot:Q88XN3_LACPL"
FT                   /inference="ab initio prediction:show20061029"
FT                   /protein_id="CAQ65397.1"
FT                   /gene="pts14C"
FT                   /locus_tag="LCACT_0265"
FT   CDS             complement(273673..274356)
FT                   /transl_table=11
FT                   /product="Enzyme with TIM-barrel fold"
FT                   /db_xref="GOA:B3W8N0"
FT                   /db_xref="InterPro:IPR013785"
FT                   /db_xref="UniProtKB/TrEMBL:B3W8N0"
FT                   /inference="similar to AA sequence:Uniprot:Q1EXH9"
FT                   /inference="ab initio prediction:show20061029"
FT                   /protein_id="CAQ65398.1"
FT                   /locus_tag="LCACT_0266"
FT   CDS             complement(274487..274552)
FT                   /transl_table=11
FT                   /product="Putative uncharacterized protein"
FT                   /db_xref="UniProtKB/TrEMBL:B3W8N1"
FT                   /protein_id="CAQ65399.1"
FT                   /locus_tag="LCACT_0267"
FT   CDS             274707..275372
FT                   /transl_table=11
FT                   /product="Deoxyribose-phosphate aldolase
FT                   (Phosphodeoxyriboaldolase) (Deoxyriboaldolase) (DERA)"
FT                   /EC_number="4.1.2.4"
FT                   /db_xref="GOA:B3W8N2"
FT                   /db_xref="InterPro:IPR002915"
FT                   /db_xref="InterPro:IPR011343"
FT                   /db_xref="InterPro:IPR013785"
FT                   /db_xref="UniProtKB/TrEMBL:B3W8N2"
FT                   /inference="similar to AA sequence:Uniprot:DEOC_LACSS"
FT                   /inference="ab initio prediction:show20061029"
FT                   /protein_id="CAQ65400.1"
FT                   /gene="deoC"
FT                   /locus_tag="LCACT_0268"
FT   CDS             275374..276564
FT                   /transl_table=11
FT                   /product="Phosphopentomutase (Phosphodeoxyribomutase)"
FT                   /EC_number="5.4.2.7"
FT                   /db_xref="GOA:B3W8N3"
FT                   /db_xref="InterPro:IPR006124"
FT                   /db_xref="InterPro:IPR010045"
FT                   /db_xref="InterPro:IPR017849"
FT                   /db_xref="InterPro:IPR017850"
FT                   /db_xref="InterPro:IPR024052"
FT                   /db_xref="UniProtKB/TrEMBL:B3W8N3"
FT                   /inference="similar to AA sequence:Uniprot:DEOB_LACSS"
FT                   /inference="ab initio prediction:show20061029"
FT                   /protein_id="CAQ65401.1"
FT                   /gene="deoB"
FT                   /locus_tag="LCACT_0269"
FT   CDS             276593..277309
FT                   /transl_table=11
FT                   /product="Purine-nucleoside phosphorylase"
FT                   /EC_number="2.4.2.1"
FT                   /db_xref="GOA:B3W8N4"
FT                   /db_xref="InterPro:IPR000845"
FT                   /db_xref="InterPro:IPR004402"
FT                   /db_xref="InterPro:IPR018017"
FT                   /db_xref="UniProtKB/Swiss-Prot:B3W8N4"
FT                   /inference="similar to AA sequence:Uniprot:Q38XI0_LACSS"
FT                   /inference="ab initio prediction:show20061029"
FT                   /protein_id="CAQ65402.1"
FT                   /gene="deoD"
FT                   /locus_tag="LCACT_0270"
FT   CDS             277491..278975
FT                   /transl_table=11
FT                   /product="Putative uncharacterized protein"
FT                   /db_xref="InterPro:IPR000064"
FT                   /db_xref="UniProtKB/TrEMBL:B3W8N5"
FT                   /protein_id="CAQ65403.1"
FT                   /locus_tag="LCACT_0271"
FT   CDS             complement(279749..279913)
FT                   /transl_table=11
FT                   /product="Putative uncharacterized protein"
FT                   /db_xref="UniProtKB/TrEMBL:B3W8N6"
FT                   /inference="similar to AA sequence:Uniprot:Q03CD0_LACC3"
FT                   /inference="ab initio prediction:show20061029"
FT                   /protein_id="CAQ65404.1"
FT                   /locus_tag="LCACT_0272"
FT   CDS             complement(280116..280304)
FT                   /transl_table=11
FT                   /product="Putative uncharacterized protein"
FT                   /db_xref="UniProtKB/TrEMBL:B3W8N7"
FT                   /inference="similar to AA sequence:Uniprot:Q03CC9_LACC3"
FT                   /inference="ab initio prediction:show20061029"
FT                   /protein_id="CAQ65405.1"
FT                   /locus_tag="LCACT_0273"
FT   CDS             complement(281207..282571)
FT                   /transl_table=11
FT                   /product="NADH oxidase"
FT                   /EC_number="1.6.99.3"
FT                   /db_xref="GOA:B3W8N8"
FT                   /db_xref="InterPro:IPR001327"
FT                   /db_xref="InterPro:IPR004099"
FT                   /db_xref="InterPro:IPR013027"
FT                   /db_xref="InterPro:IPR016156"
FT                   /db_xref="InterPro:IPR023753"
FT                   /db_xref="UniProtKB/TrEMBL:B3W8N8"
FT                   /inference="similar to AA sequence:Uniprot:Q38XH5_LACSS"
FT                   /inference="ab initio prediction:show20061029"
FT                   /protein_id="CAQ65406.1"
FT                   /gene="nox"
FT                   /locus_tag="LCACT_0274"
FT   CDS             complement(282754..283602)
FT                   /transl_table=11
FT                   /product="SepS16B protein"
FT                   /db_xref="UniProtKB/TrEMBL:B3W8N9"
FT                   /inference="similar to AA sequence:Uniprot:Q5H808_STRSU"
FT                   /inference="ab initio prediction:show20061029"
FT                   /protein_id="CAQ65407.1"
FT                   /gene="sepS16B"
FT                   /locus_tag="LCACT_0275"
FT   CDS             complement(283599..284279)
FT                   /transl_table=11
FT                   /product="Putative uncharacterized protein"
FT                   /db_xref="UniProtKB/TrEMBL:B3W8P0"
FT                   /inference="similar to AA sequence:Uniprot:Q03CC5_LACC3"
FT                   /inference="ab initio prediction:show20061029"
FT                   /protein_id="CAQ65408.1"
FT                   /locus_tag="LCACT_0276"
FT   CDS             complement(284257..286641)
FT                   /transl_table=11
FT                   /product="Superfamily II DNA and RNA helicase"
FT                   /db_xref="GOA:B3W8P1"
FT                   /db_xref="InterPro:IPR006555"
FT                   /db_xref="InterPro:IPR010614"
FT                   /db_xref="InterPro:IPR014013"
FT                   /db_xref="UniProtKB/TrEMBL:B3W8P1"
FT                   /inference="similar to AA sequence:Uniprot:Q1WV23_LACS1"
FT                   /inference="ab initio prediction:show20061029"
FT                   /protein_id="CAQ65409.1"
FT                   /gene="srmB"
FT                   /locus_tag="LCACT_0277"
FT   CDS             286946..288235
FT                   /transl_table=11
FT                   /product="ABC-type sugar transport system, periplasmic
FT                   component"
FT                   /db_xref="GOA:B3W8P2"
FT                   /db_xref="UniProtKB/TrEMBL:B3W8P2"
FT                   /inference="similar to AA sequence:Uniprot:Q03CC3_LACC3"
FT                   /inference="ab initio prediction:show20061029"
FT                   /protein_id="CAQ65410.1"
FT                   /locus_tag="LCACT_0278"
FT   CDS             288359..289027
FT                   /transl_table=11
FT                   /product="Putative uncharacterized protein"
FT                   /db_xref="UniProtKB/TrEMBL:B3W8P3"
FT                   /inference="similar to AA sequence:Uniprot:Q03CC2_LACC3"
FT                   /inference="ab initio prediction:show20061029"
FT                   /protein_id="CAQ65411.1"
FT                   /locus_tag="LCACT_0279"
FT   CDS             289342..290997
FT                   /transl_table=11
FT                   /product="Beta-N-acetylglucosaminidase precursor"
FT                   /db_xref="GOA:B3W8P4"
FT                   /db_xref="InterPro:IPR013781"
FT                   /db_xref="InterPro:IPR015883"
FT                   /db_xref="InterPro:IPR017853"
FT                   /db_xref="UniProtKB/TrEMBL:B3W8P4"
FT                   /inference="similar to AA sequence:Uniprot:A1IHD1_LACCA"
FT                   /inference="ab initio prediction:show20061029"
FT                   /protein_id="CAQ65412.1"
FT                   /gene="glcNAcase"
FT                   /locus_tag="LCACT_0280"
FT   CDS             291378..292397
FT                   /transl_table=11
FT                   /product="Mannose-6-phosphate isomerase"
FT                   /EC_number="5.3.1.8"
FT                   /db_xref="GOA:B3W8P5"
FT                   /db_xref="InterPro:IPR001250"
FT                   /db_xref="InterPro:IPR011051"
FT                   /db_xref="InterPro:IPR014628"
FT                   /db_xref="InterPro:IPR014710"
FT                   /db_xref="UniProtKB/TrEMBL:B3W8P5"
FT                   /inference="similar to AA sequence:Uniprot:Q38WI5_LACSS"
FT                   /inference="ab initio prediction:show20061029"
FT                   /protein_id="CAQ65413.1"
FT                   /gene="manA"
FT                   /locus_tag="LCACT_0281"
FT   CDS             292759..293475
FT                   /transl_table=11
FT                   /product="Regulatory protein, GntR:Bacterial regulatory
FT                   protein, GntR"
FT                   /db_xref="GOA:B3W8P6"
FT                   /db_xref="InterPro:IPR000524"
FT                   /db_xref="InterPro:IPR011663"
FT                   /db_xref="InterPro:IPR011991"
FT                   /db_xref="UniProtKB/TrEMBL:B3W8P6"
FT                   /inference="similar to AA sequence:Uniprot:Q3Y3L2_ENTFC"
FT                   /inference="ab initio prediction:show20061029"
FT                   /protein_id="CAQ65414.1"
FT                   /locus_tag="LCACT_0282"
FT   CDS             294078..294725
FT                   /transl_table=11
FT                   /product="Putative tagatose-6-phosphate ketose/aldose
FT                   isomerase"
FT                   /EC_number="5.-.-.-"
FT                   /db_xref="GOA:B3W8P7"
FT                   /db_xref="InterPro:IPR001347"
FT                   /db_xref="UniProtKB/TrEMBL:B3W8P7"
FT                   /inference="similar to AA sequence:Uniprot:Q180U7_CLOD6"
FT                   /inference="ab initio prediction:show20061029"
FT                   /protein_id="CAQ65415.1"
FT                   /gene="agaS"
FT                   /locus_tag="LCACT_0283"
FT   CDS             294784..295944
FT                   /transl_table=11
FT                   /product="N-acetylglucosamine-6-phosphate deacetylase"
FT                   /EC_number="3.5.1.25"
FT                   /db_xref="GOA:B3W752"
FT                   /db_xref="InterPro:IPR003764"
FT                   /db_xref="InterPro:IPR006680"
FT                   /db_xref="InterPro:IPR011059"
FT                   /db_xref="UniProtKB/TrEMBL:B3W752"
FT                   /inference="similar to AA sequence:Uniprot:Q1GC14_LACDA"
FT                   /inference="ab initio prediction:show20061029"
FT                   /protein_id="CAQ65416.1"
FT                   /gene="nagA"
FT                   /locus_tag="LCACT_0284"
FT   CDS             296044..297840
FT                   /transl_table=11
FT                   /product="Beta-galactosidase 3"
FT                   /EC_number="3.2.1.23"
FT                   /db_xref="GOA:B3W753"
FT                   /db_xref="InterPro:IPR001944"
FT                   /db_xref="InterPro:IPR008979"
FT                   /db_xref="InterPro:IPR013781"
FT                   /db_xref="InterPro:IPR017853"
FT                   /db_xref="InterPro:IPR026283"
FT                   /db_xref="UniProtKB/TrEMBL:B3W753"
FT                   /inference="similar to AA sequence:Uniprot:Q04N11_STRP2"
FT                   /inference="ab initio prediction:show20061029"
FT                   /protein_id="CAQ65417.1"
FT                   /gene="bgaC"
FT                   /locus_tag="LCACT_0285"
FT   CDS             297843..298325
FT                   /transl_table=11
FT                   /product="Phosphotransferase system sugar-specific EIIB
FT                   component"
FT                   /db_xref="GOA:B3W754"
FT                   /db_xref="InterPro:IPR004720"
FT                   /db_xref="UniProtKB/TrEMBL:B3W754"
FT                   /inference="similar to AA sequence:Uniprot:Q8DRL3_STRR6"
FT                   /inference="ab initio prediction:show20061029"
FT                   /protein_id="CAQ65418.1"
FT                   /gene="PTS-EIIB"
FT                   /locus_tag="LCACT_0286"
FT   CDS             298338..299255
FT                   /transl_table=11
FT                   /product="Phosphotransferase system sugar-specific EIIC
FT                   component"
FT                   /db_xref="GOA:B3W755"
FT                   /db_xref="InterPro:IPR004700"
FT                   /db_xref="UniProtKB/TrEMBL:B3W755"
FT                   /inference="similar to AA sequence:Uniprot:Q8DRL2_STRR6"
FT                   /inference="ab initio prediction:show20061029"
FT                   /protein_id="CAQ65419.1"
FT                   /gene="PTS-EIIC"
FT                   /locus_tag="LCACT_0287"
FT   CDS             299242..300063
FT                   /transl_table=11
FT                   /product="Phosphotransferase system sugar-specific EIID
FT                   component"
FT                   /db_xref="GOA:B3W756"
FT                   /db_xref="InterPro:IPR004704"
FT                   /db_xref="UniProtKB/TrEMBL:B3W756"
FT                   /inference="similar to AA sequence:Uniprot:Q8DRL1_STRR6"
FT                   /inference="ab initio prediction:show20061029"
FT                   /protein_id="CAQ65420.1"
FT                   /gene="PTS-EIID"
FT                   /locus_tag="LCACT_0288"
FT   CDS             300100..300480
FT                   /transl_table=11
FT                   /product="Phosphotransferase system sugar-specific EII
FT                   component"
FT                   /db_xref="GOA:B3W757"
FT                   /db_xref="InterPro:IPR004701"
FT                   /db_xref="UniProtKB/TrEMBL:B3W757"
FT                   /inference="similar to AA sequence:Uniprot:Q8DRL0_STRR6"
FT                   /inference="ab initio prediction:show20061029"
FT                   /protein_id="CAQ65421.1"
FT                   /gene="PTS-EII"
FT                   /locus_tag="LCACT_0289"
FT   CDS             300746..301987
FT                   /transl_table=11
FT                   /product="Putative uncharacterized protein"
FT                   /db_xref="InterPro:IPR016772"
FT                   /db_xref="UniProtKB/TrEMBL:B3W758"
FT                   /protein_id="CAQ65422.1"
FT                   /locus_tag="LCACT_0290"
FT   CDS             complement(302106..302354)
FT                   /transl_table=11
FT                   /product="Putative PLP-dependent enzyme with
FT                   beta-cystathionase and maltose regulon repressor
FT                   activities"
FT                   /db_xref="GOA:B3W759"
FT                   /db_xref="InterPro:IPR015422"
FT                   /db_xref="InterPro:IPR015424"
FT                   /db_xref="UniProtKB/TrEMBL:B3W759"
FT                   /inference="similar to AA sequence:Uniprot:Q6LQ80_PHOPR"
FT                   /inference="ab initio prediction:show20061029"
FT                   /protein_id="CAQ65423.1"
FT                   /gene="BH3313"
FT                   /locus_tag="LCACT_0291"
FT   CDS             complement(302430..303845)
FT                   /transl_table=11
FT                   /product="Putative uncharacterized protein"
FT                   /db_xref="InterPro:IPR008490"
FT                   /db_xref="UniProtKB/TrEMBL:B3W6T6"
FT                   /inference="similar to AA sequence:Uniprot:Q039V1_LACC3"
FT                   /inference="ab initio prediction:show20061029"
FT                   /protein_id="CAQ65424.1"
FT                   /locus_tag="LCACT_0292"
FT   CDS             complement(303969..304877)
FT                   /transl_table=11
FT                   /product="PLP-dependent aminotransferase,"
FT                   /db_xref="GOA:B3W761"
FT                   /db_xref="InterPro:IPR004839"
FT                   /db_xref="InterPro:IPR015421"
FT                   /db_xref="InterPro:IPR015424"
FT                   /db_xref="UniProtKB/TrEMBL:B3W761"
FT                   /inference="similar to AA sequence:Uniprot:Q97EY5_CLOAB"
FT                   /inference="ab initio prediction:show20061029"
FT                   /protein_id="CAQ65425.1"
FT                   /gene="PatB"
FT                   /locus_tag="LCACT_0293"
FT   CDS             complement(304864..305943)
FT                   /transl_table=11
FT                   /product="Aminopeptidase P"
FT                   /db_xref="GOA:B3W762"
FT                   /db_xref="InterPro:IPR000587"
FT                   /db_xref="InterPro:IPR000994"
FT                   /db_xref="UniProtKB/TrEMBL:B3W762"
FT                   /inference="similar to AA sequence:Uniprot:Q3AAZ1_CARHZ"
FT                   /inference="ab initio prediction:show20061029"
FT                   /protein_id="CAQ65426.1"
FT                   /gene="pepP"
FT                   /locus_tag="LCACT_0294"
FT   CDS             complement(306134..307459)
FT                   /transl_table=11
FT                   /product="Cellobiose PTS, EIIC"
FT                   /EC_number="2.7.1.69"
FT                   /db_xref="GOA:B3W763"
FT                   /db_xref="InterPro:IPR003352"
FT                   /db_xref="InterPro:IPR004501"
FT                   /db_xref="InterPro:IPR004796"
FT                   /db_xref="UniProtKB/TrEMBL:B3W763"
FT                   /inference="similar to AA sequence:Uniprot:Q88ZR1_LACPL"
FT                   /inference="ab initio prediction:show20061029"
FT                   /protein_id="CAQ65427.1"
FT                   /gene="pts3C"
FT                   /locus_tag="LCACT_0295"
FT   CDS             complement(307496..307837)
FT                   /transl_table=11
FT                   /product="Phosphotransferase system,
FT                   lactose/cellobiose-specific IIB subunit"
FT                   /db_xref="GOA:B3W764"
FT                   /db_xref="InterPro:IPR003501"
FT                   /db_xref="InterPro:IPR013012"
FT                   /db_xref="UniProtKB/TrEMBL:B3W764"
FT                   /inference="similar to AA sequence:Uniprot:Q3CKM3"
FT                   /inference="ab initio prediction:show20061029"
FT                   /protein_id="CAQ65428.1"
FT                   /locus_tag="LCACT_0296"
FT   CDS             complement(307883..308215)
FT                   /transl_table=11
FT                   /product="PTS system, lactose-specific IIA component"
FT                   /EC_number="2.7.1.69"
FT                   /db_xref="GOA:B3W765"
FT                   /db_xref="InterPro:IPR003188"
FT                   /db_xref="UniProtKB/TrEMBL:B3W765"
FT                   /inference="similar to AA sequence:Uniprot:Q2VHP5_9LACT"
FT                   /inference="ab initio prediction:show20061029"
FT                   /protein_id="CAQ65429.1"
FT                   /gene="lacF"
FT                   /locus_tag="LCACT_0297"
FT   CDS             complement(308496..309521)
FT                   /transl_table=11
FT                   /product="Endoglucanase"
FT                   /EC_number="3.2.1.4"
FT                   /db_xref="GOA:B3W766"
FT                   /db_xref="InterPro:IPR008007"
FT                   /db_xref="InterPro:IPR023367"
FT                   /db_xref="UniProtKB/TrEMBL:B3W766"
FT                   /inference="similar to AA sequence:Uniprot:Q180U3_CLOD6"
FT                   /inference="ab initio prediction:show20061029"
FT                   /protein_id="CAQ65430.1"
FT                   /gene="celM"
FT                   /locus_tag="LCACT_0298"
FT   CDS             complement(309521..311269)
FT                   /transl_table=11
FT                   /product="PRD-and EIIAMtl/Fru-containing transcription
FT                   ativator"
FT                   /db_xref="GOA:B3W767"
FT                   /db_xref="InterPro:IPR001034"
FT                   /db_xref="InterPro:IPR002178"
FT                   /db_xref="InterPro:IPR007737"
FT                   /db_xref="InterPro:IPR011608"
FT                   /db_xref="InterPro:IPR011991"
FT                   /db_xref="InterPro:IPR013196"
FT                   /db_xref="InterPro:IPR016152"
FT                   /db_xref="UniProtKB/TrEMBL:B3W767"
FT                   /inference="similar to AA sequence:Uniprot:A6THF9_KLEP7"
FT                   /inference="ab initio prediction:show20061029"
FT                   /protein_id="CAQ65431.1"
FT                   /gene="frvR"
FT                   /locus_tag="LCACT_0299"
FT   CDS             complement(311743..312990)
FT                   /transl_table=11
FT                   /product="Peptidase T"
FT                   /db_xref="GOA:B3W773"
FT                   /db_xref="InterPro:IPR001261"
FT                   /db_xref="InterPro:IPR002933"
FT                   /db_xref="InterPro:IPR010161"
FT                   /db_xref="InterPro:IPR011650"
FT                   /db_xref="UniProtKB/TrEMBL:B3W773"
FT                   /inference="similar to AA sequence:Uniprot:Q82ZH7_ENTFA"
FT                   /inference="ab initio prediction:show20061029"
FT                   /protein_id="CAQ65432.1"
FT                   /gene="pepT-2"
FT                   /locus_tag="LCACT_0300"
FT   CDS             313106..314749
FT                   /transl_table=11
FT                   /product="Oligopeptide ABC transporter substrate binding
FT                   protein"
FT                   /db_xref="GOA:B3W774"
FT                   /db_xref="InterPro:IPR000914"
FT                   /db_xref="UniProtKB/TrEMBL:B3W774"
FT                   /inference="similar to AA sequence:Uniprot:Q5FHR9_LACAC"
FT                   /inference="ab initio prediction:show20061029"
FT                   /protein_id="CAQ65433.1"
FT                   /gene="oppA"
FT                   /locus_tag="LCACT_0301"
FT   CDS             complement(314990..315631)
FT                   /transl_table=11
FT                   /product="Acetyltransferase"
FT                   /EC_number="2.3.1.-"
FT                   /db_xref="GOA:B3W775"
FT                   /db_xref="InterPro:IPR000182"
FT                   /db_xref="InterPro:IPR016181"
FT                   /db_xref="UniProtKB/TrEMBL:B3W775"
FT                   /inference="similar to AA sequence:Uniprot:Q1WSJ0_LACS1"
FT                   /inference="ab initio prediction:show20061029"
FT                   /protein_id="CAQ65434.1"
FT                   /gene="wecD"
FT                   /locus_tag="LCACT_0302"
FT   CDS             complement(316605..316703)
FT                   /transl_table=11
FT                   /product="Putative uncharacterized protein"
FT                   /db_xref="UniProtKB/TrEMBL:B3W776"
FT                   /protein_id="CAQ65435.1"
FT                   /locus_tag="LCACT_0303"
FT   CDS             316973..317539
FT                   /transl_table=11
FT                   /product="ABC-type cobalt transport system, permease
FT                   component"
FT                   /db_xref="InterPro:IPR017195"
FT                   /db_xref="UniProtKB/TrEMBL:B3W777"
FT                   /inference="similar to AA sequence:Uniprot:Q03CB8_LACC3"
FT                   /inference="ab initio prediction:show20061029"
FT                   /protein_id="CAQ65436.1"
FT                   /locus_tag="LCACT_0304"
FT   CDS             317546..318889
FT                   /transl_table=11
FT                   /product="ABC transporter ATP-binding protein-cobalt or
FT                   other cation transport"
FT                   /db_xref="GOA:B3W778"
FT                   /db_xref="InterPro:IPR003439"
FT                   /db_xref="InterPro:IPR003593"
FT                   /db_xref="InterPro:IPR007406"
FT                   /db_xref="UniProtKB/TrEMBL:B3W778"
FT                   /inference="similar to AA sequence:Uniprot:Q8DQK2_STRR6"
FT                   /inference="ab initio prediction:show20061029"
FT                   /protein_id="CAQ65437.1"
FT                   /gene="ABC-NBD"
FT                   /locus_tag="LCACT_0305"
FT   CDS             318894..319541
FT                   /transl_table=11
FT                   /product="ABC-type cobalt transport system, permease
FT                   component CbiQ related transporter"
FT                   /db_xref="UniProtKB/TrEMBL:B3W779"
FT                   /inference="similar to AA sequence:Uniprot:Q03CB6_LACC3"
FT                   /inference="ab initio prediction:show20061029"
FT                   /protein_id="CAQ65438.1"
FT                   /locus_tag="LCACT_0306"
FT   CDS             319629..320321
FT                   /transl_table=11
FT                   /product="Transcriptional activator TenA"
FT                   /db_xref="InterPro:IPR004305"
FT                   /db_xref="InterPro:IPR016084"
FT                   /db_xref="UniProtKB/TrEMBL:B3W780"
FT                   /inference="similar to AA sequence:Uniprot:A2RMJ6_LACLM"
FT                   /inference="ab initio prediction:show20061029"
FT                   /protein_id="CAQ65439.1"
FT                   /gene="tenA"
FT                   /locus_tag="LCACT_0307"
FT   CDS             320302..320802
FT                   /transl_table=11
FT                   /product="ThiW protein"
FT                   /db_xref="InterPro:IPR012652"
FT                   /db_xref="UniProtKB/TrEMBL:B3W781"
FT                   /inference="similar to AA sequence:Uniprot:Q04LH3_STRP2"
FT                   /inference="ab initio prediction:show20061029"
FT                   /protein_id="CAQ65440.1"
FT                   /gene="thiW"
FT                   /locus_tag="LCACT_0308"
FT   CDS             320815..321657
FT                   /transl_table=11
FT                   /product="Hydroxyethylthiazole kinase"
FT                   /EC_number="2.7.1.50"
FT                   /db_xref="GOA:B3W782"
FT                   /db_xref="InterPro:IPR000417"
FT                   /db_xref="UniProtKB/Swiss-Prot:B3W782"
FT                   /inference="similar to AA sequence:Uniprot:Q8DQJ9_STRR6"
FT                   /inference="ab initio prediction:show20061029"
FT                   /protein_id="CAQ65441.1"
FT                   /gene="thiM"
FT                   /locus_tag="LCACT_0309"
FT   CDS             321654..322295
FT                   /transl_table=11
FT                   /product="Probable thiamine-phosphate pyrophosphorylase 2
FT                   (TMP pyrophosphorylase 2) (TMP-PPase 2)
FT                   (Thiamine-phosphate synthase 2)"
FT                   /EC_number="2.5.1.3"
FT                   /db_xref="GOA:B3W783"
FT                   /db_xref="InterPro:IPR003733"
FT                   /db_xref="InterPro:IPR013785"
FT                   /db_xref="InterPro:IPR022998"
FT                   /db_xref="UniProtKB/Swiss-Prot:B3W783"
FT                   /inference="similar to AA sequence:Uniprot:THIE2_STRPN"
FT                   /inference="ab initio prediction:show20061029"
FT                   /protein_id="CAQ65442.1"
FT                   /gene="thiE2"
FT                   /locus_tag="LCACT_0310"
FT   CDS             322285..323112
FT                   /transl_table=11
FT                   /product="Phosphomethylpyrimidine kinase"
FT                   /db_xref="GOA:B3W784"
FT                   /db_xref="InterPro:IPR004399"
FT                   /db_xref="InterPro:IPR013749"
FT                   /db_xref="UniProtKB/TrEMBL:B3W784"
FT                   /inference="similar to AA sequence:Uniprot:Q830K6_ENTFA"
FT                   /inference="ab initio prediction:show20061029"
FT                   /protein_id="CAQ65443.1"
FT                   /gene="thiD"
FT                   /locus_tag="LCACT_0311"
FT   CDS             323530..324945
FT                   /transl_table=11
FT                   /product="Putative APC family, amino-acid transporter"
FT                   /db_xref="GOA:B3W785"
FT                   /db_xref="InterPro:IPR002293"
FT                   /db_xref="UniProtKB/TrEMBL:B3W785"
FT                   /inference="similar to AA sequence:Uniprot:Q57R32_SALCH"
FT                   /inference="ab initio prediction:show20061029"
FT                   /protein_id="CAQ65444.1"
FT                   /gene="ycaM"
FT                   /locus_tag="LCACT_0312"
FT   CDS             325183..325260
FT                   /transl_table=11
FT                   /product="Putative uncharacterized protein"
FT                   /db_xref="UniProtKB/TrEMBL:B3W786"
FT                   /protein_id="CAQ65445.1"
FT                   /locus_tag="LCACT_0313"
FT   CDS             325253..325498
FT                   /transl_table=11
FT                   /product="Putative uncharacterized protein"
FT                   /db_xref="UniProtKB/TrEMBL:B3W787"
FT                   /inference="similar to AA sequence:Uniprot:Q03CA7_LACC3"
FT                   /inference="ab initio prediction:show20061029"
FT                   /protein_id="CAQ65446.1"
FT                   /locus_tag="LCACT_0314"
FT   CDS             325879..326886
FT                   /transl_table=11
FT                   /product="Rbs operon repressor RbsR"
FT                   /db_xref="GOA:B3W788"
FT                   /db_xref="InterPro:IPR000843"
FT                   /db_xref="InterPro:IPR010982"
FT                   /db_xref="UniProtKB/TrEMBL:B3W788"
FT                   /inference="similar to AA sequence:Uniprot:Q9X4M6_LACSK"
FT                   /inference="ab initio prediction:show20061029"
FT                   /protein_id="CAQ65447.1"
FT                   /gene="rbsR"
FT                   /locus_tag="LCACT_0315"
FT   CDS             326998..327339
FT                   /transl_table=11
FT                   /product="Ribose permease RbsD"
FT                   /db_xref="GOA:B3W789"
FT                   /db_xref="InterPro:IPR007721"
FT                   /db_xref="InterPro:IPR023064"
FT                   /db_xref="InterPro:IPR023750"
FT                   /db_xref="UniProtKB/Swiss-Prot:B3W789"
FT                   /inference="similar to AA sequence:Uniprot:Q9X4M4_LACSK"
FT                   /inference="ab initio prediction:show20061029"
FT                   /protein_id="CAQ65448.1"
FT                   /gene="rbsD"
FT                   /locus_tag="LCACT_0316"
FT   CDS             327511..329013
FT                   /transl_table=11
FT                   /product="Ribose import ATP-binding protein rbsA"
FT                   /EC_number="3.6.3.17"
FT                   /db_xref="GOA:B3W790"
FT                   /db_xref="InterPro:IPR003439"
FT                   /db_xref="InterPro:IPR003593"
FT                   /db_xref="InterPro:IPR015861"
FT                   /db_xref="InterPro:IPR017871"
FT                   /db_xref="UniProtKB/TrEMBL:B3W790"
FT                   /inference="similar to AA sequence:Uniprot:RBSA_LACC3"
FT                   /inference="ab initio prediction:show20061029"
FT                   /protein_id="CAQ65449.1"
FT                   /gene="rbsA"
FT                   /locus_tag="LCACT_0317"
FT   CDS             328997..329977
FT                   /transl_table=11
FT                   /product="Ribose ABC transporter"
FT                   /db_xref="GOA:B3W791"
FT                   /db_xref="InterPro:IPR001851"
FT                   /db_xref="UniProtKB/TrEMBL:B3W791"
FT                   /inference="similar to AA sequence:Uniprot:Q5FJ22_LACAC"
FT                   /inference="ab initio prediction:show20061029"
FT                   /protein_id="CAQ65450.1"
FT                   /gene="rbsC"
FT                   /locus_tag="LCACT_0318"
FT   CDS             330034..330993
FT                   /transl_table=11
FT                   /product="RbsB (Ribose ABC transporter) (Ribose-binding
FT                   protein)"
FT                   /db_xref="InterPro:IPR025997"
FT                   /db_xref="UniProtKB/TrEMBL:B3W792"
FT                   /inference="similar to AA sequence:Uniprot:Q65E53_BACLD"
FT                   /inference="ab initio prediction:show20061029"
FT                   /protein_id="CAQ65451.1"
FT                   /gene="rbsB"
FT                   /locus_tag="LCACT_0319"
FT   CDS             331134..332063
FT                   /transl_table=11
FT                   /product="Ribokinase"
FT                   /EC_number="2.7.1.15"
FT                   /db_xref="GOA:B3W793"
FT                   /db_xref="InterPro:IPR002139"
FT                   /db_xref="InterPro:IPR002173"
FT                   /db_xref="InterPro:IPR011611"
FT                   /db_xref="InterPro:IPR011877"
FT                   /db_xref="UniProtKB/TrEMBL:B3W793"
FT                   /inference="similar to AA sequence:Uniprot:Q5FLF7_LACAC"
FT                   /inference="ab initio prediction:show20061029"
FT                   /protein_id="CAQ65452.1"
FT                   /gene="rbsK"
FT                   /locus_tag="LCACT_0320"
FT   CDS             complement(332195..332452)
FT                   /transl_table=11
FT                   /product="Antitoxin of toxin-antitoxin stability system"
FT                   /db_xref="InterPro:IPR006442"
FT                   /db_xref="UniProtKB/TrEMBL:B3W794"
FT                   /inference="similar to AA sequence:Uniprot:Q03C99_LACC3"
FT                   /inference="ab initio prediction:show20061029"
FT                   /protein_id="CAQ65453.1"
FT                   /locus_tag="LCACT_0321"
FT   CDS             complement(332480..334471)
FT                   /transl_table=11
FT                   /product="Low affinity penicillin-binding protein 5
FT                   (PBP5)"
FT                   /db_xref="GOA:B3W795"
FT                   /db_xref="InterPro:IPR001460"
FT                   /db_xref="InterPro:IPR005311"
FT                   /db_xref="InterPro:IPR007887"
FT                   /db_xref="InterPro:IPR012338"
FT                   /db_xref="UniProtKB/TrEMBL:B3W795"
FT                   /inference="similar to AA sequence:Uniprot:Q47759_ENTFC"
FT                   /inference="ab initio prediction:show20061029"
FT                   /protein_id="CAQ65454.1"
FT                   /gene="pbp5"
FT                   /locus_tag="LCACT_0322"
FT   CDS             334694..336028
FT                   /transl_table=11
FT                   /product="Efflux pump antibiotic resistance protein"
FT                   /db_xref="GOA:B3W796"
FT                   /db_xref="InterPro:IPR001411"
FT                   /db_xref="InterPro:IPR011701"
FT                   /db_xref="InterPro:IPR016196"
FT                   /db_xref="InterPro:IPR020846"
FT                   /db_xref="UniProtKB/TrEMBL:B3W796"
FT                   /inference="similar to AA sequence:Uniprot:Q9CII0_LACLA"
FT                   /inference="ab initio prediction:show20061029"
FT                   /protein_id="CAQ65455.1"
FT                   /gene="ydiC"
FT                   /locus_tag="LCACT_0323"
FT   CDS             336009..336443
FT                   /transl_table=11
FT                   /product="Regulatory protein, MarR"
FT                   /db_xref="GOA:B3W797"
FT                   /db_xref="InterPro:IPR000835"
FT                   /db_xref="InterPro:IPR011991"
FT                   /db_xref="InterPro:IPR023187"
FT                   /db_xref="UniProtKB/TrEMBL:B3W797"
FT                   /inference="similar to AA sequence:Uniprot:Q2AQH7"
FT                   /inference="ab initio prediction:show20061029"
FT                   /protein_id="CAQ65456.1"
FT                   /locus_tag="LCACT_0324"
FT   CDS             336452..337003
FT                   /transl_table=11
FT                   /product="Putative uncharacterized protein"
FT                   /db_xref="UniProtKB/TrEMBL:B3W798"
FT                   /inference="similar to AA sequence:Uniprot:Q03C95_LACC3"
FT                   /inference="ab initio prediction:show20061029"
FT                   /protein_id="CAQ65457.1"
FT                   /locus_tag="LCACT_0325"
FT   CDS             337016..337231
FT                   /transl_table=11
FT                   /product="Putative uncharacterized protein"
FT                   /db_xref="UniProtKB/TrEMBL:B3W799"
FT                   /inference="similar to AA sequence:Uniprot:Q03C94_LACC3"
FT                   /inference="ab initio prediction:show20061029"
FT                   /protein_id="CAQ65458.1"
FT                   /locus_tag="LCACT_0326"
FT   CDS             338361..338750
FT                   /transl_table=11
FT                   /product="Putative uncharacterized protein"
FT                   /db_xref="UniProtKB/TrEMBL:B3W7A0"
FT                   /inference="similar to AA sequence:Uniprot:Q03C92_LACC3"
FT                   /inference="ab initio prediction:show20061029"
FT                   /protein_id="CAQ65459.1"
FT                   /locus_tag="LCACT_0327"
FT   CDS             339042..339500
FT                   /transl_table=11
FT                   /product="Putative uncharacterized protein"
FT                   /db_xref="GOA:B3W7A1"
FT                   /db_xref="InterPro:IPR022764"
FT                   /db_xref="UniProtKB/TrEMBL:B3W7A1"
FT                   /inference="similar to AA sequence:Uniprot:Q03C91_LACC3"
FT                   /inference="ab initio prediction:show20061029"
FT                   /protein_id="CAQ65460.1"
FT                   /locus_tag="LCACT_0328"
FT   CDS             complement(339583..339972)
FT                   /transl_table=11
FT                   /product="Putative uncharacterized protein ypaG"
FT                   /db_xref="InterPro:IPR006542"
FT                   /db_xref="UniProtKB/TrEMBL:B3W7A2"
FT                   /inference="similar to AA sequence:Uniprot:Q9CFJ9_LACLA"
FT                   /inference="ab initio prediction:show20061029"
FT                   /protein_id="CAQ65461.1"
FT                   /gene="ypaG"
FT                   /locus_tag="LCACT_0329"
FT   CDS             complement(340004..340528)
FT                   /transl_table=11
FT                   /product="Putative uncharacterized protein"
FT                   /db_xref="UniProtKB/TrEMBL:B3W7A3"
FT                   /inference="similar to AA sequence:Uniprot:Q047G6_LACDB"
FT                   /inference="ab initio prediction:show20061029"
FT                   /protein_id="CAQ65462.1"
FT                   /locus_tag="LCACT_0330"
FT   CDS             complement(340518..340754)
FT                   /transl_table=11
FT                   /product="Lantibiotic transport ATP-binding protein
FT                   spaF/mutF"
FT                   /db_xref="GOA:B3W768"
FT                   /db_xref="UniProtKB/TrEMBL:B3W768"
FT                   /inference="similar to AA sequence:Uniprot:Q897V0_CLOTE"
FT                   /inference="ab initio prediction:show20061029"
FT                   /protein_id="CAQ65463.1"
FT                   /gene="spaF"
FT                   /locus_tag="LCACT_0331"
FT   CDS             340895..342310
FT                   /transl_table=11
FT                   /product="Putative uncharacterized protein"
FT                   /db_xref="InterPro:IPR008490"
FT                   /db_xref="UniProtKB/TrEMBL:B3W6T6"
FT                   /inference="similar to AA sequence:Uniprot:Q039V1_LACC3"
FT                   /inference="ab initio prediction:show20061029"
FT                   /protein_id="CAQ65464.1"
FT                   /locus_tag="LCACT_0332"
FT   CDS             complement(342312..342722)
FT                   /transl_table=11
FT                   /product="ABC transporter related"
FT                   /db_xref="UniProtKB/TrEMBL:B3W770"
FT                   /inference="similar to AA sequence:Uniprot:Q2ANA2"
FT                   /inference="ab initio prediction:show20061029"
FT                   /protein_id="CAQ65465.1"
FT                   /locus_tag="LCACT_0333"
FT   CDS             complement(342736..343464)
FT                   /transl_table=11
FT                   /product="Putative uncharacterized protein"
FT                   /db_xref="UniProtKB/TrEMBL:B3W771"
FT                   /inference="similar to AA sequence:Uniprot:Q047G8_LACDB"
FT                   /inference="ab initio prediction:show20061029"
FT                   /protein_id="CAQ65466.1"
FT                   /locus_tag="LCACT_0334"
FT   CDS             complement(343461..344057)
FT                   /transl_table=11
FT                   /product="Hypothetical membrane protein"
FT                   /db_xref="UniProtKB/TrEMBL:B3W772"
FT                   /inference="similar to AA sequence:Uniprot:Q1G803_LACDA"
FT                   /inference="ab initio prediction:show20061029"
FT                   /protein_id="CAQ65467.1"
FT                   /locus_tag="LCACT_0335"
FT   CDS             complement(344131..344919)
FT                   /transl_table=11
FT                   /product="Putative uncharacterized protein"
FT                   /db_xref="UniProtKB/TrEMBL:B3W877"
FT                   /inference="similar to AA sequence:Uniprot:Q2ANA5"
FT                   /inference="ab initio prediction:show20061029"
FT                   /protein_id="CAQ65468.1"
FT                   /locus_tag="LCACT_0336"
FT   CDS             345087..345182
FT                   /transl_table=11
FT                   /product="Putative uncharacterized protein"
FT                   /db_xref="UniProtKB/TrEMBL:B3W878"
FT                   /protein_id="CAQ65469.1"
FT                   /locus_tag="LCACT_0337"
FT   CDS             345409..346896
FT                   /transl_table=11
FT                   /product="FrdC protein"
FT                   /EC_number="1.3.99.1"
FT                   /db_xref="GOA:B3W880"
FT                   /db_xref="InterPro:IPR003953"
FT                   /db_xref="InterPro:IPR010960"
FT                   /db_xref="InterPro:IPR013027"
FT                   /db_xref="UniProtKB/TrEMBL:B3W880"
FT                   /inference="similar to AA sequence:Uniprot:A0AFE8_LISW6"
FT                   /inference="ab initio prediction:show20061029"
FT                   /protein_id="CAQ65470.1"
FT                   /gene="frdC"
FT                   /locus_tag="LCACT_0338"
FT   CDS             347167..348288
FT                   /transl_table=11
FT                   /product="Phosphoenolpyruvate-dependent sugar
FT                   phosphotransferase system, EIIA 2"
FT                   /db_xref="GOA:B3W881"
FT                   /db_xref="InterPro:IPR007737"
FT                   /db_xref="InterPro:IPR011608"
FT                   /db_xref="InterPro:IPR011991"
FT                   /db_xref="InterPro:IPR013196"
FT                   /db_xref="UniProtKB/TrEMBL:B3W881"
FT                   /inference="similar to AA sequence:Uniprot:Q0EUG7"
FT                   /inference="ab initio prediction:show20061029"
FT                   /protein_id="CAQ65471.1"
FT                   /locus_tag="LCACT_0339"
FT   CDS             348281..349249
FT                   /transl_table=11
FT                   /product="Phosphotransferase system
FT                   mannitol/fructose-specific IIA domain (Ntr-type)"
FT                   /db_xref="GOA:B3W882"
FT                   /db_xref="InterPro:IPR002178"
FT                   /db_xref="InterPro:IPR016152"
FT                   /db_xref="UniProtKB/TrEMBL:B3W882"
FT                   /inference="similar to AA sequence:Uniprot:Q8RCV3_THETN"
FT                   /inference="ab initio prediction:show20061029"
FT                   /protein_id="CAQ65472.1"
FT                   /gene="PtsN4"
FT                   /locus_tag="LCACT_0340"
FT   CDS             349250..349561
FT                   /transl_table=11
FT                   /product="Pentitol phosphotransferase enzyme II, B
FT                   component"
FT                   /EC_number="2.7.1.69"
FT                   /db_xref="GOA:B3W883"
FT                   /db_xref="InterPro:IPR003501"
FT                   /db_xref="UniProtKB/TrEMBL:B3W883"
FT                   /inference="similar to AA sequence:Uniprot:Q600R7_MYCH2"
FT                   /inference="ab initio prediction:show20061029"
FT                   /protein_id="CAQ65473.1"
FT                   /gene="sgaB"
FT                   /locus_tag="LCACT_0341"
FT   CDS             349703..350989
FT                   /transl_table=11
FT                   /product="PTS system, IIC component"
FT                   /db_xref="GOA:B3W884"
FT                   /db_xref="InterPro:IPR004703"
FT                   /db_xref="UniProtKB/TrEMBL:B3W884"
FT                   /inference="similar to AA sequence:Uniprot:A4STC4_AERS4"
FT                   /inference="ab initio prediction:show20061029"
FT                   /protein_id="CAQ65474.1"
FT                   /gene="sgaT"
FT                   /locus_tag="LCACT_0342"
FT   CDS             351006..351428
FT                   /transl_table=11
FT                   /product="Putative uncharacterized protein"
FT                   /db_xref="InterPro:IPR011990"
FT                   /db_xref="UniProtKB/TrEMBL:B3W885"
FT                   /inference="similar to AA sequence:Uniprot:Q03C85_LACC3"
FT                   /inference="ab initio prediction:show20061029"
FT                   /protein_id="CAQ65475.1"
FT                   /locus_tag="LCACT_0343"
FT   CDS             351450..352310
FT                   /transl_table=11
FT                   /product="Fructose-bisphosphate aldolase"
FT                   /EC_number="4.1.2.13"
FT                   /db_xref="GOA:B3W886"
FT                   /db_xref="InterPro:IPR000771"
FT                   /db_xref="InterPro:IPR013785"
FT                   /db_xref="UniProtKB/TrEMBL:B3W886"
FT                   /inference="similar to AA sequence:Uniprot:Q8RDA4_THETN"
FT                   /inference="ab initio prediction:show20061029"
FT                   /protein_id="CAQ65476.1"
FT                   /gene="Fba"
FT                   /locus_tag="LCACT_0344"
FT   CDS             352423..353064
FT                   /transl_table=11
FT                   /product="Putative uncharacterized protein"
FT                   /db_xref="GOA:B3W887"
FT                   /db_xref="InterPro:IPR010488"
FT                   /db_xref="UniProtKB/TrEMBL:B3W887"
FT                   /inference="similar to AA sequence:Uniprot:Q3E6M1"
FT                   /inference="ab initio prediction:show20061029"
FT                   /protein_id="CAQ65477.1"
FT                   /locus_tag="LCACT_0345"
FT   CDS             353423..354181
FT                   /transl_table=11
FT                   /product="EF0126 (Putative uncharacterized protein)"
FT                   /db_xref="InterPro:IPR002831"
FT                   /db_xref="InterPro:IPR011991"
FT                   /db_xref="UniProtKB/TrEMBL:B3W888"
FT                   /inference="similar to AA sequence:Uniprot:Q8KU37_ENTFA"
FT                   /inference="ab initio prediction:show20061029"
FT                   /protein_id="CAQ65478.1"
FT                   /gene="ef0126"
FT                   /locus_tag="LCACT_0346"
FT   CDS             354174..355043
FT                   /transl_table=11
FT                   /product="Hypothetical integral membrane protein"
FT                   /db_xref="GOA:B3W889"
FT                   /db_xref="InterPro:IPR002781"
FT                   /db_xref="UniProtKB/TrEMBL:B3W889"
FT                   /inference="similar to AA sequence:Uniprot:Q6LT70_PHOPR"
FT                   /inference="ab initio prediction:show20061029"
FT                   /protein_id="CAQ65479.1"
FT                   /gene="EF0617"
FT                   /locus_tag="LCACT_0347"
FT   CDS             355083..356078
FT                   /transl_table=11
FT                   /product="Ornithine
FT                   cyclodeaminase/mu-crystallin:Shikimate/quinate
FT                   5-dehydrogenase"
FT                   /db_xref="GOA:B3W890"
FT                   /db_xref="InterPro:IPR003462"
FT                   /db_xref="InterPro:IPR016040"
FT                   /db_xref="UniProtKB/TrEMBL:B3W890"
FT                   /inference="similar to AA sequence:Uniprot:Q3DVI1"
FT                   /inference="ab initio prediction:show20061029"
FT                   /protein_id="CAQ65480.1"
FT                   /locus_tag="LCACT_0348"
FT   CDS             356633..357412
FT                   /transl_table=11
FT                   /product="Esterase C"
FT                   /db_xref="UniProtKB/TrEMBL:B3W891"
FT                   /inference="similar to AA sequence:Uniprot:A0NIQ3_OENOE"
FT                   /inference="ab initio prediction:show20061029"
FT                   /protein_id="CAQ65481.1"
FT                   /gene="estC"
FT                   /locus_tag="LCACT_0349"
FT   CDS             358666..359400
FT                   /transl_table=11
FT                   /product="Putative uncharacterized protein"
FT                   /db_xref="InterPro:IPR022263"
FT                   /db_xref="UniProtKB/TrEMBL:B3W892"
FT                   /protein_id="CAQ65482.1"
FT                   /locus_tag="LCACT_0350"
FT   CDS             complement(359307..360305)
FT                   /transl_table=11
FT                   /product="Transposase"
FT                   /db_xref="GOA:B3W893"
FT                   /db_xref="InterPro:IPR001584"
FT                   /db_xref="InterPro:IPR001598"
FT                   /db_xref="InterPro:IPR012337"
FT                   /db_xref="InterPro:IPR025246"
FT                   /db_xref="UniProtKB/TrEMBL:B3W893"
FT                   /inference="similar to AA sequence:Uniprot:O50356_LACCA"
FT                   /inference="ab initio prediction:show20061029"
FT                   /protein_id="CAQ65483.1"
FT                   /gene="tnp"
FT                   /locus_tag="LCACT_0351"
FT   CDS             359388..359432
FT                   /transl_table=11
FT                   /product="Putative uncharacterized protein"
FT                   /db_xref="UniProtKB/TrEMBL:B3W894"
FT                   /protein_id="CAQ65484.1"
FT                   /locus_tag="LCACT_0352"
FT   CDS             360364..361245
FT                   /transl_table=11
FT                   /product="Putative uncharacterized protein"
FT                   /db_xref="UniProtKB/TrEMBL:B3W895"
FT                   /protein_id="CAQ65485.1"
FT                   /locus_tag="LCACT_0353"
FT   CDS             361701..362381
FT                   /transl_table=11
FT                   /product="Beta-fructosidase"
FT                   /db_xref="InterPro:IPR011080"
FT                   /db_xref="InterPro:IPR019931"
FT                   /db_xref="UniProtKB/TrEMBL:B3W896"
FT                   /inference="similar to AA sequence:Uniprot:Q27J21_LACPA"
FT                   /inference="ab initio prediction:show20061029"
FT                   /protein_id="CAQ65486.1"
FT                   /gene="fosE"
FT                   /locus_tag="LCACT_0354"
FT   CDS             complement(363993..364391)
FT                   /transl_table=11
FT                   /product="Putative uncharacterized protein"
FT                   /db_xref="GOA:B3W8A7"
FT                   /db_xref="InterPro:IPR009002"
FT                   /db_xref="InterPro:IPR011576"
FT                   /db_xref="InterPro:IPR012349"
FT                   /db_xref="UniProtKB/TrEMBL:B3W8A7"
FT                   /protein_id="CAQ65487.1"
FT                   /locus_tag="LCACT_0355"
FT   CDS             complement(364504..364695)
FT                   /transl_table=11
FT                   /product="Putative uncharacterized protein yqeB"
FT                   /db_xref="InterPro:IPR004260"
FT                   /db_xref="InterPro:IPR012650"
FT                   /db_xref="UniProtKB/TrEMBL:B3W8A8"
FT                   /inference="similar to AA sequence:Uniprot:Q9CF83_LACLA"
FT                   /inference="ab initio prediction:show20061029"
FT                   /protein_id="CAQ65488.1"
FT                   /gene="yqeB"
FT                   /locus_tag="LCACT_0356"
FT   CDS             complement(365818..366111)
FT                   /transl_table=11
FT                   /product="Orf beta (Site-specific recombinase) (Orf beta)"
FT                   /db_xref="UniProtKB/TrEMBL:B3W8B0"
FT                   /inference="similar to AA sequence:Uniprot:Q57437_STRPY"
FT                   /inference="ab initio prediction:show20061029"
FT                   /protein_id="CAQ65490.1"
FT                   /gene="beta"
FT                   /locus_tag="LCACT_0357"
FT   CDS             complement(366108..366182)
FT                   /transl_table=11
FT                   /product="Putative uncharacterized protein"
FT                   /db_xref="UniProtKB/TrEMBL:B3W8B1"
FT                   /protein_id="CAQ65491.1"
FT                   /locus_tag="LCACT_0358"
FT   CDS             366887..367729
FT                   /transl_table=11
FT                   /product="Beta-lactamase class A"
FT                   /db_xref="InterPro:IPR012338"
FT                   /db_xref="UniProtKB/TrEMBL:B3W8B2"
FT                   /inference="similar to AA sequence:Uniprot:Q03P12_LACBA"
FT                   /inference="ab initio prediction:show20061029"
FT                   /protein_id="CAQ65492.1"
FT                   /locus_tag="LCACT_0359"
FT   CDS             complement(367826..368068)
FT                   /transl_table=11
FT                   /product="Lipoprotein, putative"
FT                   /db_xref="UniProtKB/TrEMBL:B3W8B3"
FT                   /inference="similar to AA sequence:Uniprot:Q82ZP7_ENTFA"
FT                   /inference="ab initio prediction:show20061029"
FT                   /protein_id="CAQ65493.1"
FT                   /locus_tag="LCACT_0360"
FT   CDS             complement(368305..368535)
FT                   /transl_table=11
FT                   /product="Putative uncharacterized protein"
FT                   /db_xref="UniProtKB/TrEMBL:B3W8B4"
FT                   /protein_id="CAQ65494.1"
FT                   /locus_tag="LCACT_0361"
FT   CDS             complement(368619..369488)
FT                   /transl_table=11
FT                   /product="Galactose operon repressor"
FT                   /db_xref="GOA:B3W8B5"
FT                   /db_xref="InterPro:IPR000843"
FT                   /db_xref="InterPro:IPR010982"
FT                   /db_xref="UniProtKB/TrEMBL:B3W8B5"
FT                   /inference="similar to AA sequence:Uniprot:Q1WUZ5_LACS1"
FT                   /inference="ab initio prediction:show20061029"
FT                   /protein_id="CAQ65495.1"
FT                   /gene="galR"
FT                   /locus_tag="LCACT_0362"
FT   CDS             369961..370785
FT                   /transl_table=11
FT                   /product="PTS system, IIC component"
FT                   /db_xref="GOA:B3W8B6"
FT                   /db_xref="InterPro:IPR004700"
FT                   /db_xref="UniProtKB/TrEMBL:B3W8B6"
FT                   /inference="similar to AA sequence:Uniprot:Q4V1B8_BACCZ"
FT                   /inference="ab initio prediction:show20061029"
FT                   /protein_id="CAQ65496.1"
FT                   /gene="levF"
FT                   /locus_tag="LCACT_0363"
FT   CDS             370772..371509
FT                   /transl_table=11
FT                   /product="Phosphotransferase system sugar-specific EIID
FT                   component"
FT                   /db_xref="GOA:B3W8B7"
FT                   /db_xref="InterPro:IPR004704"
FT                   /db_xref="UniProtKB/TrEMBL:B3W8B7"
FT                   /inference="similar to AA sequence:Uniprot:Q8DRL1_STRR6"
FT                   /inference="ab initio prediction:show20061029"
FT                   /protein_id="CAQ65497.1"
FT                   /gene="PTS-EIID"
FT                   /locus_tag="LCACT_0364"
FT   CDS             371528..371608
FT                   /transl_table=11
FT                   /product="Putative uncharacterized protein"
FT                   /db_xref="UniProtKB/TrEMBL:B3W879"
FT                   /protein_id="CAQ65498.1"
FT                   /locus_tag="LCACT_0365"
FT   CDS             371633..372535
FT                   /transl_table=11
FT                   /product="Probable phosphonate monoester hydrolase"
FT                   /db_xref="GOA:B3W897"
FT                   /db_xref="InterPro:IPR000917"
FT                   /db_xref="InterPro:IPR017849"
FT                   /db_xref="InterPro:IPR017850"
FT                   /db_xref="InterPro:IPR024607"
FT                   /db_xref="UniProtKB/TrEMBL:B3W897"
FT                   /inference="similar to AA sequence:Uniprot:A5M1G6_STRPN"
FT                   /inference="ab initio prediction:show20061029"
FT                   /protein_id="CAQ65499.1"
FT                   /locus_tag="LCACT_0366"
FT   CDS             complement(372507..373505)
FT                   /transl_table=11
FT                   /product="Transposase"
FT                   /db_xref="GOA:B3W893"
FT                   /db_xref="InterPro:IPR001584"
FT                   /db_xref="InterPro:IPR001598"
FT                   /db_xref="InterPro:IPR012337"
FT                   /db_xref="InterPro:IPR025246"
FT                   /db_xref="UniProtKB/TrEMBL:B3W893"
FT                   /inference="similar to AA sequence:Uniprot:O50356_LACCA"
FT                   /inference="ab initio prediction:show20061029"
FT                   /protein_id="CAQ65500.1"
FT                   /gene="tnp"
FT                   /locus_tag="LCACT_0367"
FT   CDS             372532..372600
FT                   /transl_table=11
FT                   /product="Putative uncharacterized protein"
FT                   /db_xref="UniProtKB/TrEMBL:B3W899"
FT                   /inference="similar to AA sequence:Uniprot:Q034G2_LACC3"
FT                   /inference="ab initio prediction:show20061029"
FT                   /protein_id="CAQ65501.1"
FT                   /locus_tag="LCACT_0368"
FT   CDS             372588..372632
FT                   /transl_table=11
FT                   /product="Putative uncharacterized protein"
FT                   /db_xref="UniProtKB/TrEMBL:B3W894"
FT                   /protein_id="CAQ65502.1"
FT                   /locus_tag="LCACT_0369"
FT   CDS             374329..375183
FT                   /transl_table=11
FT                   /product="Zgc:136465 protein (Fragment)"
FT                   /db_xref="InterPro:IPR005532"
FT                   /db_xref="InterPro:IPR016187"
FT                   /db_xref="UniProtKB/TrEMBL:B3W8A1"
FT                   /inference="similar to AA sequence:Uniprot:Q504E9_DANRE"
FT                   /inference="ab initio prediction:show20061029"
FT                   /protein_id="CAQ65503.1"
FT                   /gene="zgc:136465"
FT                   /locus_tag="LCACT_0370"
FT   CDS             375186..375965
FT                   /transl_table=11
FT                   /product="Putative uncharacterized protein"
FT                   /db_xref="GOA:B3W8A2"
FT                   /db_xref="InterPro:IPR002781"
FT                   /db_xref="UniProtKB/TrEMBL:B3W8A2"
FT                   /inference="similar to AA sequence:Uniprot:Q838J3_ENTFA"
FT                   /inference="ab initio prediction:show20061029"
FT                   /protein_id="CAQ65504.1"
FT                   /locus_tag="LCACT_0371"
FT   CDS             376095..377102
FT                   /transl_table=11
FT                   /product="Arylsulfatase-activating protein atsB"
FT                   /db_xref="InterPro:IPR023885"
FT                   /db_xref="UniProtKB/TrEMBL:B3W8A3"
FT                   /inference="similar to AA sequence:Uniprot:ATSB_KLEAE"
FT                   /inference="ab initio prediction:show20061029"
FT                   /protein_id="CAQ65505.1"
FT                   /gene="atsB"
FT                   /locus_tag="LCACT_0372"
FT   CDS             377450..378385
FT                   /transl_table=11
FT                   /product="Inosine/uridine-preferring nucleoside hydrolase"
FT                   /db_xref="GOA:B3W8A4"
FT                   /db_xref="InterPro:IPR001910"
FT                   /db_xref="InterPro:IPR023186"
FT                   /db_xref="UniProtKB/TrEMBL:B3W8A4"
FT                   /inference="similar to AA sequence:Uniprot:Q1FK43"
FT                   /inference="ab initio prediction:show20061029"
FT                   /protein_id="CAQ65506.1"
FT                   /locus_tag="LCACT_0373"
FT   CDS             378397..379803
FT                   /transl_table=11
FT                   /product="C4-dicarboxylate transporter"
FT                   /db_xref="GOA:B3W8A5"
FT                   /db_xref="InterPro:IPR004669"
FT                   /db_xref="InterPro:IPR018385"
FT                   /db_xref="UniProtKB/TrEMBL:B3W8A5"
FT                   /inference="similar to AA sequence:Uniprot:Q8G3I8_BIFLO"
FT                   /inference="ab initio prediction:show20061029"
FT                   /protein_id="CAQ65507.1"
FT                   /gene="dcuC"
FT                   /locus_tag="LCACT_0374"
FT   CDS             379819..380316
FT                   /transl_table=11
FT                   /product="Acetyltransferase"
FT                   /EC_number="2.3.1.-"
FT                   /db_xref="GOA:B3W8A6"
FT                   /db_xref="InterPro:IPR000182"
FT                   /db_xref="InterPro:IPR016181"
FT                   /db_xref="UniProtKB/TrEMBL:B3W8A6"
FT                   /inference="similar to AA sequence:Uniprot:Q1WTG9_LACS1"
FT                   /inference="ab initio prediction:show20061029"
FT                   /protein_id="CAQ65508.1"
FT                   /gene="wecD"
FT                   /locus_tag="LCACT_0375"
FT   CDS             380359..381099
FT                   /transl_table=11
FT                   /product="Putative transcriptional regulator (GntR family)
FT                   (Transcriptional regulator, GntR family)"
FT                   /db_xref="GOA:B3W829"
FT                   /db_xref="InterPro:IPR000524"
FT                   /db_xref="InterPro:IPR011991"
FT                   /db_xref="UniProtKB/TrEMBL:B3W829"
FT                   /inference="similar to AA sequence:Uniprot:Q99Y48_STRP1"
FT                   /inference="ab initio prediction:show20061029"
FT                   /protein_id="CAQ65509.1"
FT                   /gene="crgR"
FT                   /locus_tag="LCACT_0376"
FT   CDS             complement(381244..382041)
FT                   /transl_table=11
FT                   /product="SipE"
FT                   /db_xref="InterPro:IPR000801"
FT                   /db_xref="UniProtKB/TrEMBL:B3W830"
FT                   /inference="similar to AA sequence:Uniprot:Q6EDZ1_LACCA"
FT                   /inference="ab initio prediction:show20061029"
FT                   /protein_id="CAQ65510.1"
FT                   /gene="sipE"
FT                   /locus_tag="LCACT_0377"
FT   CDS             complement(382052..382894)
FT                   /transl_table=11
FT                   /product="SipD"
FT                   /db_xref="GOA:B3W831"
FT                   /db_xref="InterPro:IPR004704"
FT                   /db_xref="UniProtKB/TrEMBL:B3W831"
FT                   /inference="similar to AA sequence:Uniprot:Q6EDZ2_LACCA"
FT                   /inference="ab initio prediction:show20061029"
FT                   /protein_id="CAQ65511.1"
FT                   /gene="sipD"
FT                   /locus_tag="LCACT_0378"
FT   CDS             complement(382898..383665)
FT                   /transl_table=11
FT                   /product="SipC"
FT                   /db_xref="GOA:B3W832"
FT                   /db_xref="InterPro:IPR004700"
FT                   /db_xref="UniProtKB/TrEMBL:B3W832"
FT                   /inference="similar to AA sequence:Uniprot:Q6EDZ3_LACCA"
FT                   /inference="ab initio prediction:show20061029"
FT                   /protein_id="CAQ65512.1"
FT                   /gene="sipC"
FT                   /locus_tag="LCACT_0379"
FT   CDS             complement(383691..384200)
FT                   /transl_table=11
FT                   /product="SipB"
FT                   /db_xref="GOA:B3W833"
FT                   /db_xref="InterPro:IPR004720"
FT                   /db_xref="UniProtKB/TrEMBL:B3W833"
FT                   /inference="similar to AA sequence:Uniprot:Q6EDZ4_LACCA"
FT                   /inference="ab initio prediction:show20061029"
FT                   /protein_id="CAQ65513.1"
FT                   /gene="sipB"
FT                   /locus_tag="LCACT_0380"
FT   CDS             complement(384228..384635)
FT                   /transl_table=11
FT                   /product="SipA"
FT                   /db_xref="GOA:B3W834"
FT                   /db_xref="InterPro:IPR004701"
FT                   /db_xref="UniProtKB/TrEMBL:B3W834"
FT                   /inference="similar to AA sequence:Uniprot:Q6EDZ5_LACCA"
FT                   /inference="ab initio prediction:show20061029"
FT                   /protein_id="CAQ65514.1"
FT                   /gene="sipA"
FT                   /locus_tag="LCACT_0381"
FT   CDS             384930..387668
FT                   /transl_table=11
FT                   /product="SipR"
FT                   /db_xref="GOA:B3W835"
FT                   /db_xref="InterPro:IPR002078"
FT                   /db_xref="InterPro:IPR003593"
FT                   /db_xref="InterPro:IPR004701"
FT                   /db_xref="InterPro:IPR011608"
FT                   /db_xref="InterPro:IPR013196"
FT                   /db_xref="UniProtKB/TrEMBL:B3W835"
FT                   /inference="similar to AA sequence:Uniprot:Q6EDZ6_LACCA"
FT                   /inference="ab initio prediction:show20061029"
FT                   /protein_id="CAQ65515.1"
FT                   /gene="sipR"
FT                   /locus_tag="LCACT_0382"
FT   CDS             387680..389005
FT                   /transl_table=11
FT                   /product="Sigma 54 transcription factor"
FT                   /db_xref="GOA:B3W836"
FT                   /db_xref="InterPro:IPR000394"
FT                   /db_xref="InterPro:IPR007046"
FT                   /db_xref="InterPro:IPR007634"
FT                   /db_xref="UniProtKB/TrEMBL:B3W836"
FT                   /inference="similar to AA sequence:Uniprot:Q6EDZ7_LACCA"
FT                   /inference="ab initio prediction:show20061029"
FT                   /protein_id="CAQ65516.1"
FT                   /gene="rpoN"
FT                   /locus_tag="LCACT_0383"
FT   CDS             389415..390872
FT                   /transl_table=11
FT                   /product="PRD-and EIIAMtl/Fru-containing transcription
FT                   activator"
FT                   /db_xref="GOA:B3W837"
FT                   /db_xref="InterPro:IPR003501"
FT                   /db_xref="InterPro:IPR007737"
FT                   /db_xref="InterPro:IPR011608"
FT                   /db_xref="InterPro:IPR011991"
FT                   /db_xref="InterPro:IPR013011"
FT                   /db_xref="InterPro:IPR013196"
FT                   /db_xref="UniProtKB/TrEMBL:B3W837"
FT                   /inference="similar to AA sequence:Uniprot:Q0EQS7"
FT                   /inference="ab initio prediction:show20061029"
FT                   /protein_id="CAQ65517.1"
FT                   /locus_tag="LCACT_0384"
FT   CDS             390874..391344
FT                   /transl_table=11
FT                   /product="Nitrogen regulatory protein (Enzyme IIA-NTR)
FT                   (Nitrogen-metabolic PTS system EIIA component)"
FT                   /EC_number="2.7.1.-"
FT                   /db_xref="GOA:B3W838"
FT                   /db_xref="InterPro:IPR002178"
FT                   /db_xref="InterPro:IPR016152"
FT                   /db_xref="UniProtKB/TrEMBL:B3W838"
FT                   /inference="similar to AA sequence:Uniprot:PTSN_BRAJA"
FT                   /inference="ab initio prediction:show20061029"
FT                   /protein_id="CAQ65518.1"
FT                   /gene="ptsN"
FT                   /locus_tag="LCACT_0385"
FT   CDS             391346..392287
FT                   /transl_table=11
FT                   /product="Fructose-bisphosphate aldolase"
FT                   /EC_number="4.1.2.13"
FT                   /db_xref="GOA:B3W839"
FT                   /db_xref="InterPro:IPR000771"
FT                   /db_xref="InterPro:IPR013785"
FT                   /db_xref="UniProtKB/TrEMBL:B3W839"
FT                   /inference="similar to AA sequence:Uniprot:Q184X4_CLOD6"
FT                   /inference="ab initio prediction:show20061029"
FT                   /protein_id="CAQ65519.1"
FT                   /locus_tag="LCACT_0386"
FT   CDS             392317..392790
FT                   /transl_table=11
FT                   /product="PTS system, IIA component"
FT                   /db_xref="GOA:B3W840"
FT                   /db_xref="InterPro:IPR002178"
FT                   /db_xref="InterPro:IPR004715"
FT                   /db_xref="InterPro:IPR016152"
FT                   /db_xref="UniProtKB/TrEMBL:B3W840"
FT                   /inference="similar to AA sequence:Uniprot:Q3CZS8_STRAG"
FT                   /inference="ab initio prediction:show20061029"
FT                   /protein_id="CAQ65520.1"
FT                   /locus_tag="LCACT_0387"
FT   CDS             392787..393104
FT                   /transl_table=11
FT                   /product="PTS system, IIB component"
FT                   /db_xref="GOA:B3W841"
FT                   /db_xref="InterPro:IPR003353"
FT                   /db_xref="InterPro:IPR003501"
FT                   /db_xref="InterPro:IPR013011"
FT                   /db_xref="UniProtKB/TrEMBL:B3W841"
FT                   /inference="similar to AA sequence:Uniprot:Q3CZS7_STRAG"
FT                   /inference="ab initio prediction:show20061029"
FT                   /protein_id="CAQ65521.1"
FT                   /gene="fruA-1"
FT                   /locus_tag="LCACT_0388"
FT   CDS             393120..394205
FT                   /transl_table=11
FT                   /product="PTS system, IIC component"
FT                   /db_xref="GOA:B3W842"
FT                   /db_xref="InterPro:IPR003352"
FT                   /db_xref="InterPro:IPR006327"
FT                   /db_xref="InterPro:IPR013014"
FT                   /db_xref="UniProtKB/TrEMBL:B3W842"
FT                   /inference="similar to AA sequence:Uniprot:Q3CZS9_STRAG"
FT                   /inference="ab initio prediction:show20061029"
FT                   /protein_id="CAQ65522.1"
FT                   /gene="fruA-2"
FT                   /locus_tag="LCACT_0389"
FT   CDS             394228..395202
FT                   /transl_table=11
FT                   /product="Putative uncharacterized protein Atu6147"
FT                   /db_xref="UniProtKB/TrEMBL:B3W843"
FT                   /inference="similar to AA sequence:Uniprot:Q8U600"
FT                   /inference="ab initio prediction:show20061029"
FT                   /protein_id="CAQ65523.1"
FT                   /gene="Atu6147"
FT                   /locus_tag="LCACT_0390"
FT   CDS             395209..395895
FT                   /transl_table=11
FT                   /product="Putative uncharacterized protein"
FT                   /db_xref="InterPro:IPR010864"
FT                   /db_xref="UniProtKB/TrEMBL:B3W844"
FT                   /inference="similar to AA sequence:Uniprot:A5ZMK7_9FIRM"
FT                   /inference="ab initio prediction:show20061029"
FT                   /protein_id="CAQ65524.1"
FT                   /locus_tag="LCACT_0391"
FT   CDS             396014..397480
FT                   /transl_table=11
FT                   /product="Xylulose kinase (Xylulokinase)"
FT                   /EC_number="2.7.1.17"
FT                   /db_xref="GOA:B3W845"
FT                   /db_xref="InterPro:IPR006000"
FT                   /db_xref="InterPro:IPR018483"
FT                   /db_xref="InterPro:IPR018484"
FT                   /db_xref="InterPro:IPR018485"
FT                   /db_xref="UniProtKB/TrEMBL:B3W845"
FT                   /inference="similar to AA sequence:Uniprot:XYLB_LACPE"
FT                   /inference="ab initio prediction:show20061029"
FT                   /protein_id="CAQ65525.1"
FT                   /gene="xylB"
FT                   /locus_tag="LCACT_0392"
FT   CDS             397640..398638
FT                   /transl_table=11
FT                   /product="Transposase"
FT                   /db_xref="GOA:B3W846"
FT                   /db_xref="InterPro:IPR001584"
FT                   /db_xref="InterPro:IPR001598"
FT                   /db_xref="InterPro:IPR012337"
FT                   /db_xref="InterPro:IPR025246"
FT                   /db_xref="UniProtKB/TrEMBL:B3W846"
FT                   /inference="similar to AA sequence:Uniprot:O50356_LACCA"
FT                   /inference="ab initio prediction:show20061029"
FT                   /protein_id="CAQ65526.1"
FT                   /gene="tnp"
FT                   /locus_tag="LCACT_0393"
FT   CDS             398782..399225
FT                   /transl_table=11
FT                   /product="PTS, EIIA"
FT                   /db_xref="GOA:B3W847"
FT                   /db_xref="InterPro:IPR002178"
FT                   /db_xref="InterPro:IPR004715"
FT                   /db_xref="InterPro:IPR016152"
FT                   /db_xref="UniProtKB/TrEMBL:B3W847"
FT                   /inference="similar to AA sequence:Uniprot:A0NKD5_OENOE"
FT                   /inference="ab initio prediction:show20061029"
FT                   /protein_id="CAQ65527.1"
FT                   /gene="frvA"
FT                   /locus_tag="LCACT_0394"
FT   CDS             399265..400809
FT                   /transl_table=11
FT                   /product="PTS, EIIBC"
FT                   /EC_number="2.7.1.69"
FT                   /db_xref="GOA:B3W848"
FT                   /db_xref="InterPro:IPR003352"
FT                   /db_xref="InterPro:IPR003353"
FT                   /db_xref="InterPro:IPR003501"
FT                   /db_xref="InterPro:IPR006327"
FT                   /db_xref="InterPro:IPR013011"
FT                   /db_xref="InterPro:IPR013014"
FT                   /db_xref="UniProtKB/TrEMBL:B3W848"
FT                   /inference="similar to AA sequence:Uniprot:Q88SB5_LACPL"
FT                   /inference="ab initio prediction:show20061029"
FT                   /protein_id="CAQ65528.1"
FT                   /gene="pts31BC"
FT                   /locus_tag="LCACT_0395"
FT   CDS             400838..402040
FT                   /transl_table=11
FT                   /product="Cystathionine beta-lyase"
FT                   /EC_number="4.4.1.8"
FT                   /db_xref="GOA:B3W849"
FT                   /db_xref="InterPro:IPR004839"
FT                   /db_xref="InterPro:IPR015421"
FT                   /db_xref="InterPro:IPR015422"
FT                   /db_xref="InterPro:IPR015424"
FT                   /db_xref="UniProtKB/TrEMBL:B3W849"
FT                   /inference="similar to AA sequence:Uniprot:Q88SB6_LACPL"
FT                   /inference="ab initio prediction:show20061029"
FT                   /protein_id="CAQ65529.1"
FT                   /gene="metC2"
FT                   /locus_tag="LCACT_0396"
FT   CDS             402042..403766
FT                   /transl_table=11
FT                   /product="Putative frv operon regulatory protein"
FT                   /db_xref="GOA:B3W850"
FT                   /db_xref="InterPro:IPR002178"
FT                   /db_xref="InterPro:IPR011991"
FT                   /db_xref="InterPro:IPR013196"
FT                   /db_xref="InterPro:IPR016152"
FT                   /db_xref="UniProtKB/TrEMBL:B3W850"
FT                   /inference="similar to AA sequence:Uniprot:Q31U94_SHIBS"
FT                   /inference="ab initio prediction:show20061029"
FT                   /protein_id="CAQ65530.1"
FT                   /gene="frvR"
FT                   /locus_tag="LCACT_0397"
FT   CDS             404121..405986
FT                   /transl_table=11
FT                   /product="Phosphoenolpyruvate-dependent sugar
FT                   phosphotransferase system, EIIA 2:PRD"
FT                   /db_xref="GOA:B3W851"
FT                   /db_xref="InterPro:IPR002178"
FT                   /db_xref="InterPro:IPR011608"
FT                   /db_xref="InterPro:IPR011991"
FT                   /db_xref="InterPro:IPR013196"
FT                   /db_xref="InterPro:IPR016152"
FT                   /db_xref="UniProtKB/TrEMBL:B3W851"
FT                   /inference="similar to AA sequence:Uniprot:Q2AM60"
FT                   /inference="ab initio prediction:show20061029"
FT                   /protein_id="CAQ65531.1"
FT                   /locus_tag="LCACT_0398"
FT   CDS             405988..406842
FT                   /transl_table=11
FT                   /product="Fructose-bisphosphate aldolase"
FT                   /EC_number="4.1.2.13"
FT                   /db_xref="GOA:B3W852"
FT                   /db_xref="InterPro:IPR000771"
FT                   /db_xref="InterPro:IPR013785"
FT                   /db_xref="UniProtKB/TrEMBL:B3W852"
FT                   /inference="similar to AA sequence:Uniprot:Q5WJQ8_BACSK"
FT                   /inference="ab initio prediction:show20061029"
FT                   /protein_id="CAQ65532.1"
FT                   /locus_tag="LCACT_0399"
FT   CDS             406882..408825
FT                   /transl_table=11
FT                   /product="FruA"
FT                   /EC_number="2.7.1.69"
FT                   /db_xref="GOA:B3W853"
FT                   /db_xref="InterPro:IPR002178"
FT                   /db_xref="InterPro:IPR003352"
FT                   /db_xref="InterPro:IPR003353"
FT                   /db_xref="InterPro:IPR003501"
FT                   /db_xref="InterPro:IPR004715"
FT                   /db_xref="InterPro:IPR006327"
FT                   /db_xref="InterPro:IPR013011"
FT                   /db_xref="InterPro:IPR013014"
FT                   /db_xref="InterPro:IPR016152"
FT                   /db_xref="UniProtKB/TrEMBL:B3W853"
FT                   /inference="similar to AA sequence:Uniprot:A7Z451_BACA2"
FT                   /inference="ab initio prediction:show20061029"
FT                   /protein_id="CAQ65533.1"
FT                   /gene="fruA"
FT                   /locus_tag="LCACT_0400"
FT   CDS             409053..409250
FT                   /transl_table=11
FT                   /product="Putative uncharacterized protein"
FT                   /db_xref="UniProtKB/TrEMBL:B3W854"
FT                   /inference="similar to AA sequence:Uniprot:Q036F6_LACC3"
FT                   /inference="ab initio prediction:show20061029"
FT                   /protein_id="CAQ65534.1"
FT                   /locus_tag="LCACT_0401"
FT   CDS             409225..409578
FT                   /transl_table=11
FT                   /product="Degenerate transposase"
FT                   /db_xref="InterPro:IPR008878"
FT                   /db_xref="UniProtKB/TrEMBL:B3W855"
FT                   /inference="similar to AA sequence:Uniprot:Q8DP85_STRR6"
FT                   /inference="ab initio prediction:show20061029"
FT                   /protein_id="CAQ65535.1"
FT                   /gene="transposase E"
FT                   /locus_tag="LCACT_0402"
FT   CDS             409679..411181
FT                   /transl_table=11
FT                   /product="Transposase"
FT                   /db_xref="InterPro:IPR004291"
FT                   /db_xref="InterPro:IPR024463"
FT                   /db_xref="InterPro:IPR024474"
FT                   /db_xref="UniProtKB/TrEMBL:B3W856"
FT                   /inference="similar to AA sequence:Uniprot:Q036F8_LACC3"
FT                   /inference="ab initio prediction:show20061029"
FT                   /protein_id="CAQ65536.1"
FT                   /locus_tag="LCACT_0403"
FT   CDS             411342..412142
FT                   /transl_table=11
FT                   /product="Sorbitol-6-phosphate 2-dehydrogenase"
FT                   /EC_number="1.1.1.140"
FT                   /db_xref="GOA:B3W857"
FT                   /db_xref="InterPro:IPR002198"
FT                   /db_xref="InterPro:IPR002347"
FT                   /db_xref="InterPro:IPR016040"
FT                   /db_xref="InterPro:IPR020904"
FT                   /db_xref="UniProtKB/TrEMBL:B3W857"
FT                   /inference="similar to AA sequence:Uniprot:Q88S24_LACPL"
FT                   /inference="ab initio prediction:show20061029"
FT                   /protein_id="CAQ65537.1"
FT                   /gene="srlD1"
FT                   /locus_tag="LCACT_0404"
FT   CDS             412135..412581
FT                   /transl_table=11
FT                   /product="Mannose-specific PTS system, component IIA"
FT                   /db_xref="GOA:B3W858"
FT                   /db_xref="InterPro:IPR004701"
FT                   /db_xref="UniProtKB/TrEMBL:B3W858"
FT                   /inference="similar to AA sequence:Uniprot:A0NHX3_OENOE"
FT                   /inference="ab initio prediction:show20061029"
FT                   /protein_id="CAQ65538.1"
FT                   /gene="ptnA"
FT                   /locus_tag="LCACT_0405"
FT   CDS             412581..413084
FT                   /transl_table=11
FT                   /product="Putative phosphotransferase system enzyme IIB"
FT                   /db_xref="GOA:B3W859"
FT                   /db_xref="InterPro:IPR004720"
FT                   /db_xref="UniProtKB/TrEMBL:B3W859"
FT                   /inference="similar to AA sequence:Uniprot:Q57I65_SALCH"
FT                   /inference="ab initio prediction:show20061029"
FT                   /protein_id="CAQ65539.1"
FT                   /gene="ptfB"
FT                   /locus_tag="LCACT_0406"
FT   CDS             413086..413835
FT                   /transl_table=11
FT                   /product="Putative phosphotransferase system enzyme IIC"
FT                   /db_xref="GOA:B3W860"
FT                   /db_xref="InterPro:IPR004700"
FT                   /db_xref="UniProtKB/TrEMBL:B3W860"
FT                   /inference="similar to AA sequence:Uniprot:Q57I66_SALCH"
FT                   /inference="ab initio prediction:show20061029"
FT                   /protein_id="CAQ65540.1"
FT                   /gene="ptpC"
FT                   /locus_tag="LCACT_0407"
FT   CDS             413835..414710
FT                   /transl_table=11
FT                   /product="EIID PTS component"
FT                   /db_xref="GOA:B3W861"
FT                   /db_xref="InterPro:IPR004704"
FT                   /db_xref="UniProtKB/TrEMBL:B3W861"
FT                   /inference="similar to AA sequence:Uniprot:Q6EDZ2_LACCA"
FT                   /inference="ab initio prediction:show20061029"
FT                   /protein_id="CAQ65541.1"
FT                   /gene="ptpD"
FT                   /locus_tag="LCACT_0408"
FT   CDS             414720..415904
FT                   /transl_table=11
FT                   /product="Mannitol-1-phosphate 5-dehydrogenase"
FT                   /EC_number="1.1.1.17"
FT                   /db_xref="GOA:B3W862"
FT                   /db_xref="InterPro:IPR000669"
FT                   /db_xref="InterPro:IPR008927"
FT                   /db_xref="InterPro:IPR013118"
FT                   /db_xref="InterPro:IPR013131"
FT                   /db_xref="InterPro:IPR013328"
FT                   /db_xref="InterPro:IPR016040"
FT                   /db_xref="UniProtKB/TrEMBL:B3W862"
FT                   /inference="similar to AA sequence:Uniprot:MTLD_OCEIH"
FT                   /inference="ab initio prediction:show20061029"
FT                   /protein_id="CAQ65542.1"
FT                   /gene="mtlD"
FT                   /locus_tag="LCACT_0409"
FT   CDS             416060..416563
FT                   /transl_table=11
FT                   /product="Dihydroxyacetone kinase, subunit L"
FT                   /db_xref="GOA:B3W863"
FT                   /db_xref="InterPro:IPR004007"
FT                   /db_xref="InterPro:IPR012737"
FT                   /db_xref="UniProtKB/TrEMBL:B3W863"
FT                   /inference="similar to AA sequence:Uniprot:Q0ETV1"
FT                   /inference="ab initio prediction:show20061029"
FT                   /protein_id="CAQ65543.1"
FT                   /locus_tag="LCACT_0410"
FT   CDS             416584..417594
FT                   /transl_table=11
FT                   /product="Putative PTS-dependent dihydroxyacetone
FT                   kinase,dihydroxyacetone binding subunit"
FT                   /EC_number="2.7.-.-"
FT                   /db_xref="GOA:B3W864"
FT                   /db_xref="InterPro:IPR004006"
FT                   /db_xref="UniProtKB/TrEMBL:B3W864"
FT                   /inference="similar to AA sequence:Uniprot:Q1MIG6_RHIL3"
FT                   /inference="ab initio prediction:show20061029"
FT                   /protein_id="CAQ65544.1"
FT                   /gene="dhaK"
FT                   /locus_tag="LCACT_0411"
FT   CDS             417736..418269
FT                   /transl_table=11
FT                   /product="Putative hexulose 6 phosphate synthase"
FT                   /db_xref="GOA:B3W865"
FT                   /db_xref="InterPro:IPR001754"
FT                   /db_xref="InterPro:IPR011060"
FT                   /db_xref="InterPro:IPR013785"
FT                   /db_xref="UniProtKB/TrEMBL:B3W865"
FT                   /inference="similar to AA sequence:Uniprot:A6TCP2_KLEP7"
FT                   /inference="ab initio prediction:show20061029"
FT                   /protein_id="CAQ65545.1"
FT                   /locus_tag="LCACT_0412"
FT   CDS             418266..418829
FT                   /transl_table=11
FT                   /product="6-phospho-3-hexuloisomerase"
FT                   /db_xref="GOA:B3W866"
FT                   /db_xref="InterPro:IPR001347"
FT                   /db_xref="InterPro:IPR017552"
FT                   /db_xref="UniProtKB/TrEMBL:B3W866"
FT                   /inference="similar to AA sequence:Uniprot:Q6TV53_BACMT"
FT                   /inference="ab initio prediction:show20061029"
FT                   /protein_id="CAQ65546.1"
FT                   /gene="phi"
FT                   /locus_tag="LCACT_0413"
FT   CDS             418926..419666
FT                   /transl_table=11
FT                   /product="Uncharacterized HTH-type transcriptional
FT                   regulator yurK"
FT                   /db_xref="GOA:B3W867"
FT                   /db_xref="InterPro:IPR000524"
FT                   /db_xref="InterPro:IPR011663"
FT                   /db_xref="InterPro:IPR011991"
FT                   /db_xref="UniProtKB/TrEMBL:B3W867"
FT                   /inference="similar to AA sequence:Uniprot:YURK_BACSU"
FT                   /inference="ab initio prediction:show20061029"
FT                   /protein_id="CAQ65547.1"
FT                   /gene="yurK"
FT                   /locus_tag="LCACT_0414"
FT   CDS             complement(419834..421072)
FT                   /transl_table=11
FT                   /product="L-sorbose-1-phosphate reductase"
FT                   /db_xref="GOA:B3W868"
FT                   /db_xref="InterPro:IPR002085"
FT                   /db_xref="InterPro:IPR011032"
FT                   /db_xref="InterPro:IPR013149"
FT                   /db_xref="InterPro:IPR013154"
FT                   /db_xref="InterPro:IPR016040"
FT                   /db_xref="UniProtKB/TrEMBL:B3W868"
FT                   /inference="similar to AA sequence:Uniprot:Q9RGG8_LACCA"
FT                   /inference="ab initio prediction:show20061029"
FT                   /protein_id="CAQ65548.1"
FT                   /gene="sorE"
FT                   /locus_tag="LCACT_0415"
FT   CDS             complement(421203..422159)
FT                   /transl_table=11
FT                   /product="Transcriptional regulator homolog SorR"
FT                   /db_xref="GOA:B3W869"
FT                   /db_xref="InterPro:IPR007324"
FT                   /db_xref="UniProtKB/TrEMBL:B3W869"
FT                   /inference="similar to AA sequence:Uniprot:Q9RGG7_LACCA"
FT                   /inference="ab initio prediction:show20061029"
FT                   /protein_id="CAQ65549.1"
FT                   /gene="sorR"
FT                   /locus_tag="LCACT_0416"
FT   CDS             422296..423096
FT                   /transl_table=11
FT                   /product="D-sorbitol-6-phosphate dehydrogenase"
FT                   /db_xref="GOA:B3W870"
FT                   /db_xref="InterPro:IPR002198"
FT                   /db_xref="InterPro:IPR002347"
FT                   /db_xref="InterPro:IPR016040"
FT                   /db_xref="InterPro:IPR020904"
FT                   /db_xref="UniProtKB/TrEMBL:B3W870"
FT                   /inference="similar to AA sequence:Uniprot:Q9RGG6_LACCA"
FT                   /inference="ab initio prediction:show20061029"
FT                   /protein_id="CAQ65550.1"
FT                   /gene="sorF"
FT                   /locus_tag="LCACT_0417"
FT   CDS             423127..423543
FT                   /transl_table=11
FT                   /product="EIIA sorbose-PTS homolog"
FT                   /db_xref="GOA:B3W871"
FT                   /db_xref="InterPro:IPR004701"
FT                   /db_xref="InterPro:IPR013789"
FT                   /db_xref="UniProtKB/TrEMBL:B3W871"
FT                   /inference="similar to AA sequence:Uniprot:Q9RGG5_LACCA"
FT                   /inference="ab initio prediction:show20061029"
FT                   /protein_id="CAQ65551.1"
FT                   /gene="sorA"
FT                   /locus_tag="LCACT_0418"
FT   CDS             423543..424037
FT                   /transl_table=11
FT                   /product="EIIB sorbose-PTS homolog"
FT                   /db_xref="GOA:B3W872"
FT                   /db_xref="InterPro:IPR004720"
FT                   /db_xref="InterPro:IPR018455"
FT                   /db_xref="UniProtKB/TrEMBL:B3W872"
FT                   /inference="similar to AA sequence:Uniprot:Q9RGG4_LACCA"
FT                   /inference="ab initio prediction:show20061029"
FT                   /protein_id="CAQ65552.1"
FT                   /gene="sorB"
FT                   /locus_tag="LCACT_0419"
FT   CDS             424051..424884
FT                   /transl_table=11
FT                   /product="EIIC sorbose-PTS homlog"
FT                   /db_xref="GOA:B3W873"
FT                   /db_xref="InterPro:IPR004700"
FT                   /db_xref="InterPro:IPR018404"
FT                   /db_xref="UniProtKB/TrEMBL:B3W873"
FT                   /inference="similar to AA sequence:Uniprot:Q9RGG3_LACCA"
FT                   /inference="ab initio prediction:show20061029"
FT                   /protein_id="CAQ65553.1"
FT                   /gene="sorC"
FT                   /locus_tag="LCACT_0420"
FT   CDS             424903..425751
FT                   /transl_table=11
FT                   /product="EIID sorbose-PTS homolog"
FT                   /db_xref="GOA:B3W874"
FT                   /db_xref="InterPro:IPR004704"
FT                   /db_xref="InterPro:IPR018405"
FT                   /db_xref="UniProtKB/TrEMBL:B3W874"
FT                   /inference="similar to AA sequence:Uniprot:Q9RGG2_LACCA"
FT                   /inference="ab initio prediction:show20061029"
FT                   /protein_id="CAQ65554.1"
FT                   /gene="sorD"
FT                   /locus_tag="LCACT_0421"
FT   CDS             425940..426833
FT                   /transl_table=11
FT                   /product="Fructose-bisphosphate aldolase (Fragment)"
FT                   /EC_number="4.1.2.13"
FT                   /db_xref="GOA:B3W875"
FT                   /db_xref="InterPro:IPR000771"
FT                   /db_xref="InterPro:IPR013785"
FT                   /db_xref="UniProtKB/TrEMBL:B3W875"
FT                   /inference="similar to AA sequence:Uniprot:Q9RGG1_LACCA"
FT                   /inference="ab initio prediction:show20061029"
FT                   /protein_id="CAQ65555.1"
FT                   /gene="sorG"
FT                   /locus_tag="LCACT_0422"
FT   CDS             complement(426999..428483)
FT                   /transl_table=11
FT                   /product="Sodium-dependent dicarboxylate transporter sdcS
FT                   (Na(+)/dicarboxylate symporter)"
FT                   /db_xref="GOA:B3W876"
FT                   /db_xref="InterPro:IPR001898"
FT                   /db_xref="UniProtKB/TrEMBL:B3W876"
FT                   /inference="similar to AA sequence:Uniprot:SDCS_STAS1"
FT                   /inference="ab initio prediction:show20061029"
FT                   /protein_id="CAQ65556.1"
FT                   /gene="sdcS"
FT                   /locus_tag="LCACT_0423"
FT   CDS             complement(428485..429762)
FT                   /transl_table=11
FT                   /product="HI0933 family protein precursor"
FT                   /db_xref="UniProtKB/TrEMBL:B3W701"
FT                   /inference="similar to AA sequence:Uniprot:A4M8T0"
FT                   /inference="ab initio prediction:show20061029"
FT                   /protein_id="CAQ65557.1"
FT                   /locus_tag="LCACT_0424"
FT   CDS             429916..430803
FT                   /transl_table=11
FT                   /product="Putative uncharacterized protein"
FT                   /db_xref="GOA:B3W702"
FT                   /db_xref="InterPro:IPR000847"
FT                   /db_xref="InterPro:IPR005119"
FT                   /db_xref="InterPro:IPR011991"
FT                   /db_xref="UniProtKB/TrEMBL:B3W702"
FT                   /inference="similar to AA sequence:Uniprot:A4DBI9_LISMO"
FT                   /inference="ab initio prediction:show20061029"
FT                   /protein_id="CAQ65558.1"
FT                   /locus_tag="LCACT_0425"
FT   CDS             431077..431919
FT                   /transl_table=11
FT                   /product="Putative uncharacterized protein"
FT                   /db_xref="InterPro:IPR002747"
FT                   /db_xref="InterPro:IPR023227"
FT                   /db_xref="InterPro:IPR023228"
FT                   /db_xref="UniProtKB/TrEMBL:B3W703"
FT                   /inference="similar to AA sequence:Uniprot:A6QKH4_STAAE"
FT                   /inference="ab initio prediction:show20061029"
FT                   /protein_id="CAQ65559.1"
FT                   /locus_tag="LCACT_0426"
FT   CDS             431928..431978
FT                   /transl_table=11
FT                   /product="Putative uncharacterized protein"
FT                   /db_xref="UniProtKB/TrEMBL:B3W704"
FT                   /protein_id="CAQ65560.1"
FT                   /locus_tag="LCACT_0427"
FT   CDS             432011..432571
FT                   /transl_table=11
FT                   /product="UPF0397 protein LJ_1703"
FT                   /db_xref="GOA:B3W705"
FT                   /db_xref="InterPro:IPR009825"
FT                   /db_xref="InterPro:IPR022914"
FT                   /db_xref="UniProtKB/Swiss-Prot:B3W705"
FT                   /inference="similar to AA sequence:Uniprot:Y1703_LACJO"
FT                   /inference="ab initio prediction:show20061029"
FT                   /protein_id="CAQ65561.1"
FT                   /locus_tag="LCACT_0428"
FT   CDS             432573..434273
FT                   /transl_table=11
FT                   /product="Cobalt ABC superfamily ATP binding cassette
FT                   transporter, ABC protein"
FT                   /db_xref="GOA:B3W706"
FT                   /db_xref="InterPro:IPR003439"
FT                   /db_xref="InterPro:IPR003593"
FT                   /db_xref="InterPro:IPR017871"
FT                   /db_xref="InterPro:IPR022216"
FT                   /db_xref="UniProtKB/TrEMBL:B3W706"
FT                   /inference="similar to AA sequence:Uniprot:A8FJA5_BACP2"
FT                   /inference="ab initio prediction:show20061029"
FT                   /protein_id="CAQ65562.1"
FT                   /gene="ykoD"
FT                   /locus_tag="LCACT_0429"
FT   CDS             434270..435097
FT                   /transl_table=11
FT                   /product="SdcBB (Putative uncharacterized protein)"
FT                   /db_xref="InterPro:IPR003339"
FT                   /db_xref="UniProtKB/TrEMBL:B3W707"
FT                   /inference="similar to AA sequence:Uniprot:Q93D96_STRMU"
FT                   /inference="ab initio prediction:show20061029"
FT                   /protein_id="CAQ65563.1"
FT                   /gene="sdcBB"
FT                   /locus_tag="LCACT_0430"
FT   CDS             435275..435490
FT                   /transl_table=11
FT                   /product="MSM (Multiple sugar metabolism) operon
FT                   regulatory protein"
FT                   /db_xref="GOA:B3W708"
FT                   /db_xref="InterPro:IPR009057"
FT                   /db_xref="InterPro:IPR018060"
FT                   /db_xref="InterPro:IPR020449"
FT                   /db_xref="UniProtKB/TrEMBL:B3W708"
FT                   /inference="similar to AA sequence:Uniprot:Q4V1B1_BACCZ"
FT                   /inference="ab initio prediction:show20061029"
FT                   /protein_id="CAQ65564.1"
FT                   /gene="msmR"
FT                   /locus_tag="LCACT_0431"
FT   CDS             436273..436584
FT                   /transl_table=11
FT                   /product="Putative uncharacterized protein"
FT                   /db_xref="UniProtKB/TrEMBL:B3W709"
FT                   /inference="similar to AA sequence:Uniprot:Q036G4_LACC3"
FT                   /inference="ab initio prediction:show20061029"
FT                   /protein_id="CAQ65565.1"
FT                   /locus_tag="LCACT_0432"
FT   CDS             complement(436879..438891)
FT                   /transl_table=11
FT                   /product="LevR protein"
FT                   /db_xref="GOA:B3W710"
FT                   /db_xref="InterPro:IPR002078"
FT                   /db_xref="InterPro:IPR004701"
FT                   /db_xref="InterPro:IPR011608"
FT                   /db_xref="UniProtKB/TrEMBL:B3W710"
FT                   /inference="similar to AA sequence:Uniprot:Q711H6_LACCA"
FT                   /inference="ab initio prediction:show20061029"
FT                   /protein_id="CAQ65566.1"
FT                   /gene="levR"
FT                   /locus_tag="LCACT_0433"
FT   CDS             439697..440134
FT                   /transl_table=11
FT                   /product="Fructose/mannose phosphotransferase system IIA
FT                   component"
FT                   /db_xref="GOA:B3W711"
FT                   /db_xref="InterPro:IPR004701"
FT                   /db_xref="UniProtKB/TrEMBL:B3W711"
FT                   /inference="similar to AA sequence:Uniprot:Q27J26_LACPA"
FT                   /inference="ab initio prediction:show20061029"
FT                   /protein_id="CAQ65567.1"
FT                   /gene="levA"
FT                   /locus_tag="LCACT_0434"
FT   CDS             440147..440641
FT                   /transl_table=11
FT                   /product="Fructose/mannose phosphotransferase system IIB
FT                   component"
FT                   /db_xref="GOA:B3W712"
FT                   /db_xref="InterPro:IPR004720"
FT                   /db_xref="UniProtKB/TrEMBL:B3W712"
FT                   /inference="similar to AA sequence:Uniprot:Q27J25_LACPA"
FT                   /inference="ab initio prediction:show20061029"
FT                   /protein_id="CAQ65568.1"
FT                   /gene="levB"
FT                   /locus_tag="LCACT_0435"
FT   CDS             440793..441656
FT                   /transl_table=11
FT                   /product="Fructose/mannose phosphotransferase system IIC
FT                   component"
FT                   /db_xref="GOA:B3W713"
FT                   /db_xref="InterPro:IPR004700"
FT                   /db_xref="UniProtKB/TrEMBL:B3W713"
FT                   /inference="similar to AA sequence:Uniprot:Q27J24_LACPA"
FT                   /inference="ab initio prediction:show20061029"
FT                   /protein_id="CAQ65569.1"
FT                   /gene="levC"
FT                   /locus_tag="LCACT_0436"
FT   CDS             441659..442504
FT                   /transl_table=11
FT                   /product="LevD protein"
FT                   /db_xref="GOA:B3W714"
FT                   /db_xref="InterPro:IPR004704"
FT                   /db_xref="UniProtKB/TrEMBL:B3W714"
FT                   /inference="similar to AA sequence:Uniprot:Q711H2_LACCA"
FT                   /inference="ab initio prediction:show20061029"
FT                   /protein_id="CAQ65570.1"
FT                   /gene="levD"
FT                   /locus_tag="LCACT_0437"
FT   CDS             442538..442855
FT                   /transl_table=11
FT                   /product="LevX protein"
FT                   /db_xref="UniProtKB/TrEMBL:B3W715"
FT                   /inference="similar to AA sequence:Uniprot:Q711H1_LACCA"
FT                   /inference="ab initio prediction:show20061029"
FT                   /protein_id="CAQ65571.1"
FT                   /gene="levX"
FT                   /locus_tag="LCACT_0438"
FT   CDS             complement(443367..443522)
FT                   /transl_table=11
FT                   /product="Putative uncharacterized protein"
FT                   /db_xref="UniProtKB/TrEMBL:B3W716"
FT                   /protein_id="CAQ65572.1"
FT                   /locus_tag="LCACT_0439"
FT   CDS             complement(443932..444573)
FT                   /transl_table=11
FT                   /product="HAD-superfamily hydrolase, subfamily IA, variant
FT                   3"
FT                   /db_xref="GOA:B3W717"
FT                   /db_xref="InterPro:IPR006402"
FT                   /db_xref="InterPro:IPR023214"
FT                   /db_xref="UniProtKB/TrEMBL:B3W717"
FT                   /inference="similar to AA sequence:Uniprot:A0UNQ6"
FT                   /inference="ab initio prediction:show20061029"
FT                   /protein_id="CAQ65573.1"
FT                   /locus_tag="LCACT_0440"
FT   CDS             complement(444632..445393)
FT                   /transl_table=11
FT                   /product="Regulatory protein, DeoR"
FT                   /db_xref="GOA:B3W718"
FT                   /db_xref="InterPro:IPR001034"
FT                   /db_xref="InterPro:IPR011991"
FT                   /db_xref="InterPro:IPR014036"
FT                   /db_xref="InterPro:IPR018356"
FT                   /db_xref="UniProtKB/TrEMBL:B3W718"
FT                   /inference="similar to AA sequence:Uniprot:Q0ESW4"
FT                   /inference="ab initio prediction:show20061029"
FT                   /protein_id="CAQ65574.1"
FT                   /locus_tag="LCACT_0441"
FT   CDS             445567..446214
FT                   /transl_table=11
FT                   /product="Putative 3-hexulose-6-phosphate synthase"
FT                   /db_xref="GOA:B3W719"
FT                   /db_xref="InterPro:IPR001754"
FT                   /db_xref="InterPro:IPR011060"
FT                   /db_xref="InterPro:IPR013785"
FT                   /db_xref="InterPro:IPR017553"
FT                   /db_xref="UniProtKB/TrEMBL:B3W719"
FT                   /inference="similar to AA sequence:Uniprot:Q6RS92_9BACI"
FT                   /inference="ab initio prediction:show20061029"
FT                   /protein_id="CAQ65575.1"
FT                   /gene="hps"
FT                   /locus_tag="LCACT_0442"
FT   CDS             446224..446793
FT                   /transl_table=11
FT                   /product="6-phospho-3-hexuloisomerase"
FT                   /db_xref="GOA:B3W720"
FT                   /db_xref="InterPro:IPR001347"
FT                   /db_xref="InterPro:IPR017552"
FT                   /db_xref="UniProtKB/TrEMBL:B3W720"
FT                   /inference="similar to AA sequence:Uniprot:Q6TV53_BACMT"
FT                   /inference="ab initio prediction:show20061029"
FT                   /protein_id="CAQ65576.1"
FT                   /gene="phi"
FT                   /locus_tag="LCACT_0443"
FT   CDS             446851..448815
FT                   /transl_table=11
FT                   /product="PTS system, mannitol-specific IIABC component"
FT                   /EC_number="2.7.1.69"
FT                   /db_xref="GOA:B3W721"
FT                   /db_xref="InterPro:IPR002178"
FT                   /db_xref="InterPro:IPR003352"
FT                   /db_xref="InterPro:IPR003501"
FT                   /db_xref="InterPro:IPR013011"
FT                   /db_xref="InterPro:IPR013014"
FT                   /db_xref="InterPro:IPR016152"
FT                   /db_xref="UniProtKB/TrEMBL:B3W721"
FT                   /inference="similar to AA sequence:Uniprot:A6A8X4_VIBCH"
FT                   /inference="ab initio prediction:show20061029"
FT                   /protein_id="CAQ65577.1"
FT                   /gene="mtlA"
FT                   /locus_tag="LCACT_0444"
FT   CDS             448844..450028
FT                   /transl_table=11
FT                   /product="Mannitol dehydrogenase-like"
FT                   /db_xref="GOA:B3W722"
FT                   /db_xref="InterPro:IPR000669"
FT                   /db_xref="InterPro:IPR008927"
FT                   /db_xref="InterPro:IPR013118"
FT                   /db_xref="InterPro:IPR013131"
FT                   /db_xref="InterPro:IPR013328"
FT                   /db_xref="InterPro:IPR016040"
FT                   /db_xref="UniProtKB/TrEMBL:B3W722"
FT                   /inference="similar to AA sequence:Uniprot:Q0EVD2"
FT                   /inference="ab initio prediction:show20061029"
FT                   /protein_id="CAQ65578.1"
FT                   /locus_tag="LCACT_0445"
FT   CDS             complement(450264..451313)
FT                   /transl_table=11
FT                   /product="Opine/octopine dehydrogenase (AGR_pAT_610p)"
FT                   /db_xref="GOA:B3W723"
FT                   /db_xref="InterPro:IPR003421"
FT                   /db_xref="InterPro:IPR008927"
FT                   /db_xref="InterPro:IPR011128"
FT                   /db_xref="InterPro:IPR013328"
FT                   /db_xref="InterPro:IPR016040"
FT                   /db_xref="UniProtKB/TrEMBL:B3W723"
FT                   /inference="similar to AA sequence:Uniprot:Q8UJQ8"
FT                   /inference="ab initio prediction:show20061029"
FT                   /protein_id="CAQ65579.1"
FT                   /gene="AGR_pAT_610, Atu5418"
FT                   /locus_tag="LCACT_0446"
FT   CDS             complement(451310..452059)
FT                   /transl_table=11
FT                   /product="Probable amino-acid import ATP-binding protein
FT                   yxeO"
FT                   /EC_number="3.6.3.-"
FT                   /db_xref="GOA:B3W724"
FT                   /db_xref="InterPro:IPR003439"
FT                   /db_xref="InterPro:IPR003593"
FT                   /db_xref="UniProtKB/TrEMBL:B3W724"
FT                   /inference="similar to AA sequence:Uniprot:YXEO_BACSU"
FT                   /inference="ab initio prediction:show20061029"
FT                   /protein_id="CAQ65580.1"
FT                   /gene="yxeO"
FT                   /locus_tag="LCACT_0447"
FT   CDS             complement(452069..452947)
FT                   /transl_table=11
FT                   /product="AtmA (Putative amino acid binding protein)"
FT                   /db_xref="GOA:B3W725"
FT                   /db_xref="InterPro:IPR001638"
FT                   /db_xref="UniProtKB/TrEMBL:B3W725"
FT                   /inference="similar to AA sequence:Uniprot:Q93DA5_STRMU"
FT                   /inference="ab initio prediction:show20061029"
FT                   /protein_id="CAQ65581.1"
FT                   /gene="atmA"
FT                   /locus_tag="LCACT_0448"
FT   CDS             complement(452962..453630)
FT                   /transl_table=11
FT                   /product="Putative amino acid ABC transporter, permease
FT                   protein"
FT                   /db_xref="GOA:B3W726"
FT                   /db_xref="InterPro:IPR000515"
FT                   /db_xref="InterPro:IPR010065"
FT                   /db_xref="UniProtKB/TrEMBL:B3W726"
FT                   /inference="similar to AA sequence:Uniprot:Q6LW52_PHOPR"
FT                   /inference="ab initio prediction:show20061029"
FT                   /protein_id="CAQ65582.1"
FT                   /gene="CAC0878"
FT                   /locus_tag="LCACT_0449"
FT   CDS             complement(453627..454136)
FT                   /transl_table=11
FT                   /product="L-cystine transport system permease protein
FT                   tcyL"
FT                   /db_xref="GOA:B3W727"
FT                   /db_xref="InterPro:IPR000515"
FT                   /db_xref="InterPro:IPR010065"
FT                   /db_xref="UniProtKB/TrEMBL:B3W727"
FT                   /inference="similar to AA sequence:Uniprot:TCYL_BACSU"
FT                   /inference="ab initio prediction:show20061029"
FT                   /protein_id="CAQ65583.1"
FT                   /gene="tcyL"
FT                   /locus_tag="LCACT_0450"
FT   CDS             complement(454741..456009)
FT                   /transl_table=11
FT                   /product="General substrate transporter:Major facilitator
FT                   superfamily MFS_1"
FT                   /db_xref="GOA:B3W728"
FT                   /db_xref="InterPro:IPR005829"
FT                   /db_xref="InterPro:IPR011701"
FT                   /db_xref="InterPro:IPR016196"
FT                   /db_xref="InterPro:IPR020846"
FT                   /db_xref="UniProtKB/TrEMBL:B3W728"
FT                   /inference="similar to AA sequence:Uniprot:Q2AVD4"
FT                   /inference="ab initio prediction:show20061029"
FT                   /protein_id="CAQ65584.1"
FT                   /locus_tag="LCACT_0451"
FT   CDS             456411..456941
FT                   /transl_table=11
FT                   /product="DNA-directed RNA polymerase specialized sigma
FT                   subunit, sigma24-like"
FT                   /db_xref="GOA:B3W729"
FT                   /db_xref="InterPro:IPR011991"
FT                   /db_xref="InterPro:IPR013324"
FT                   /db_xref="UniProtKB/TrEMBL:B3W729"
FT                   /inference="similar to AA sequence:Uniprot:Q03C25_LACC3"
FT                   /inference="ab initio prediction:show20061029"
FT                   /protein_id="CAQ65585.1"
FT                   /locus_tag="LCACT_0452"
FT   CDS             457109..457261
FT                   /transl_table=11
FT                   /product="Putative uncharacterized protein"
FT                   /db_xref="InterPro:IPR024419"
FT                   /db_xref="UniProtKB/TrEMBL:B3W730"
FT                   /inference="similar to AA sequence:Uniprot:Q03C24_LACC3"
FT                   /inference="ab initio prediction:show20061029"
FT                   /protein_id="CAQ65586.1"
FT                   /locus_tag="LCACT_0453"
FT   CDS             457283..458035
FT                   /transl_table=11
FT                   /product="Autolysin"
FT                   /db_xref="GOA:B3W731"
FT                   /db_xref="InterPro:IPR002053"
FT                   /db_xref="InterPro:IPR002482"
FT                   /db_xref="InterPro:IPR008270"
FT                   /db_xref="InterPro:IPR013781"
FT                   /db_xref="InterPro:IPR017853"
FT                   /db_xref="InterPro:IPR018392"
FT                   /db_xref="UniProtKB/TrEMBL:B3W731"
FT                   /inference="similar to AA sequence:Uniprot:A7VLR2_STRDO"
FT                   /inference="ab initio prediction:show20061029"
FT                   /protein_id="CAQ65587.1"
FT                   /gene="atlh"
FT                   /locus_tag="LCACT_0454"
FT   CDS             458572..459315
FT                   /transl_table=11
FT                   /product="Oxidoreductase"
FT                   /db_xref="GOA:B3W732"
FT                   /db_xref="InterPro:IPR002198"
FT                   /db_xref="InterPro:IPR002347"
FT                   /db_xref="InterPro:IPR016040"
FT                   /db_xref="InterPro:IPR020904"
FT                   /db_xref="UniProtKB/TrEMBL:B3W732"
FT                   /inference="similar to AA sequence:Uniprot:Q9CFE1_LACLA"
FT                   /inference="ab initio prediction:show20061029"
FT                   /protein_id="CAQ65588.1"
FT                   /gene="ypiA"
FT                   /locus_tag="LCACT_0455"
FT   CDS             459428..460054
FT                   /transl_table=11
FT                   /product="Putative flavodoxin"
FT                   /db_xref="UniProtKB/TrEMBL:B3W733"
FT                   /inference="similar to AA sequence:Uniprot:A8CLL7"
FT                   /inference="ab initio prediction:show20061029"
FT                   /protein_id="CAQ65589.1"
FT                   /locus_tag="LCACT_0456"
FT   CDS             460305..460808
FT                   /transl_table=11
FT                   /product="Transcriptional regulator"
FT                   /db_xref="GOA:B3W734"
FT                   /db_xref="InterPro:IPR001647"
FT                   /db_xref="InterPro:IPR009057"
FT                   /db_xref="InterPro:IPR015893"
FT                   /db_xref="UniProtKB/TrEMBL:B3W734"
FT                   /inference="similar to AA sequence:Uniprot:Q03C22_LACC3"
FT                   /inference="ab initio prediction:show20061029"
FT                   /protein_id="CAQ65590.1"
FT                   /locus_tag="LCACT_0457"
FT   CDS             460813..461874
FT                   /transl_table=11
FT                   /product="Putative uncharacterized protein yxeA"
FT                   /db_xref="GOA:B3W735"
FT                   /db_xref="InterPro:IPR003838"
FT                   /db_xref="InterPro:IPR025857"
FT                   /db_xref="UniProtKB/TrEMBL:B3W735"
FT                   /inference="similar to AA sequence:Uniprot:Q9CDG5_LACLA"
FT                   /inference="ab initio prediction:show20061029"
FT                   /protein_id="CAQ65591.1"
FT                   /gene="yxeA"
FT                   /locus_tag="LCACT_0458"
FT   CDS             461879..462568
FT                   /transl_table=11
FT                   /product="ABC-type antimicrobial peptide transport system,
FT                   ATPase component"
FT                   /db_xref="GOA:B3W736"
FT                   /db_xref="InterPro:IPR003439"
FT                   /db_xref="InterPro:IPR003593"
FT                   /db_xref="UniProtKB/TrEMBL:B3W736"
FT                   /inference="similar to AA sequence:Uniprot:Q03C20_LACC3"
FT                   /inference="ab initio prediction:show20061029"
FT                   /protein_id="CAQ65592.1"
FT                   /locus_tag="LCACT_0459"
FT   CDS             complement(462681..462941)
FT                   /transl_table=11
FT                   /product="Putative uncharacterized protein"
FT                   /db_xref="GOA:B3W737"
FT                   /db_xref="InterPro:IPR001387"
FT                   /db_xref="InterPro:IPR010982"
FT                   /db_xref="UniProtKB/TrEMBL:B3W737"
FT                   /protein_id="CAQ65593.1"
FT                   /locus_tag="LCACT_0460"
FT   CDS             complement(462941..463309)
FT                   /transl_table=11
FT                   /product="Putative uncharacterized protein"
FT                   /db_xref="InterPro:IPR009241"
FT                   /db_xref="UniProtKB/TrEMBL:B3W738"
FT                   /inference="similar to AA sequence:Uniprot:Q18T08_DESHD"
FT                   /inference="ab initio prediction:show20061029"
FT                   /protein_id="CAQ65594.1"
FT                   /locus_tag="LCACT_0461"
FT   CDS             complement(463600..464874)
FT                   /transl_table=11
FT                   /product="NADH peroxidase"
FT                   /EC_number="1.11.1.1"
FT                   /db_xref="GOA:B3W739"
FT                   /db_xref="InterPro:IPR001327"
FT                   /db_xref="InterPro:IPR004099"
FT                   /db_xref="InterPro:IPR013027"
FT                   /db_xref="InterPro:IPR016156"
FT                   /db_xref="InterPro:IPR023753"
FT                   /db_xref="UniProtKB/TrEMBL:B3W739"
FT                   /inference="similar to AA sequence:Uniprot:Q38Y50_LACSS"
FT                   /inference="ab initio prediction:show20061029"
FT                   /protein_id="CAQ65595.1"
FT                   /gene="npr"
FT                   /locus_tag="LCACT_0462"
FT   CDS             complement(465334..466152)
FT                   /transl_table=11
FT                   /product="Predicted hydrolase of the HAD superfamily"
FT                   /db_xref="GOA:B3W740"
FT                   /db_xref="InterPro:IPR000150"
FT                   /db_xref="InterPro:IPR006379"
FT                   /db_xref="InterPro:IPR013200"
FT                   /db_xref="InterPro:IPR023214"
FT                   /db_xref="UniProtKB/TrEMBL:B3W740"
FT                   /inference="similar to AA sequence:Uniprot:Q03C18_LACC3"
FT                   /inference="ab initio prediction:show20061029"
FT                   /protein_id="CAQ65596.1"
FT                   /locus_tag="LCACT_0463"
FT   CDS             complement(466468..466737)
FT                   /transl_table=11
FT                   /product="Putative uncharacterized protein"
FT                   /db_xref="InterPro:IPR007712"
FT                   /db_xref="UniProtKB/TrEMBL:B3W742"
FT                   /inference="similar to AA sequence:Uniprot:Q03C17_LACC3"
FT                   /inference="ab initio prediction:show20061029"
FT                   /protein_id="CAQ65597.1"
FT                   /locus_tag="LCACT_0464"
FT   CDS             466978..467985
FT                   /transl_table=11
FT                   /product="Transcriptional regulator, LacI family"
FT                   /db_xref="GOA:B3W743"
FT                   /db_xref="InterPro:IPR000843"
FT                   /db_xref="InterPro:IPR010982"
FT                   /db_xref="UniProtKB/TrEMBL:B3W743"
FT                   /inference="similar to AA sequence:Uniprot:Q63EQ9_BACCZ"
FT                   /inference="ab initio prediction:show20061029"
FT                   /protein_id="CAQ65598.1"
FT                   /gene="cytR"
FT                   /locus_tag="LCACT_0465"
FT   CDS             468037..468528
FT                   /transl_table=11
FT                   /product="Phosphotransferase system sugar-specific EIIB
FT                   component"
FT                   /db_xref="GOA:B3W744"
FT                   /db_xref="InterPro:IPR004720"
FT                   /db_xref="UniProtKB/TrEMBL:B3W744"
FT                   /inference="similar to AA sequence:Uniprot:Q8DRL3_STRR6"
FT                   /inference="ab initio prediction:show20061029"
FT                   /protein_id="CAQ65599.1"
FT                   /gene="PTS-EIIB"
FT                   /locus_tag="LCACT_0466"
FT   CDS             468571..469380
FT                   /transl_table=11
FT                   /product="EF0078 (PTS system, IIC component)"
FT                   /db_xref="GOA:B3W745"
FT                   /db_xref="InterPro:IPR004700"
FT                   /db_xref="UniProtKB/TrEMBL:B3W745"
FT                   /inference="similar to AA sequence:Uniprot:Q8KU82_ENTFA"
FT                   /inference="ab initio prediction:show20061029"
FT                   /protein_id="CAQ65600.1"
FT                   /gene="ef0078"
FT                   /locus_tag="LCACT_0467"
FT   CDS             469346..470224
FT                   /transl_table=11
FT                   /product="PTS system, IID component"
FT                   /EC_number="2.7.1.69"
FT                   /db_xref="GOA:B3W746"
FT                   /db_xref="InterPro:IPR004704"
FT                   /db_xref="UniProtKB/TrEMBL:B3W746"
FT                   /inference="similar to AA sequence:Uniprot:Q4V1B7_BACCZ"
FT                   /inference="ab initio prediction:show20061029"
FT                   /protein_id="CAQ65601.1"
FT                   /gene="levG"
FT                   /locus_tag="LCACT_0468"
FT   CDS             470314..472497
FT                   /transl_table=11
FT                   /product="Alpha-xylosidase"
FT                   /EC_number="3.2.1.-"
FT                   /db_xref="GOA:B3W747"
FT                   /db_xref="InterPro:IPR000322"
FT                   /db_xref="InterPro:IPR013785"
FT                   /db_xref="InterPro:IPR017853"
FT                   /db_xref="UniProtKB/TrEMBL:B3W747"
FT                   /inference="similar to AA sequence:Uniprot:Q8DR83_STRR6"
FT                   /inference="ab initio prediction:show20061029"
FT                   /protein_id="CAQ65602.1"
FT                   /gene="xylS"
FT                   /locus_tag="LCACT_0469"
FT   CDS             472587..473003
FT                   /transl_table=11
FT                   /product="Phosphotransferase system,
FT                   mannose/fructose-specific component IIA"
FT                   /db_xref="GOA:B3W748"
FT                   /db_xref="InterPro:IPR004701"
FT                   /db_xref="UniProtKB/TrEMBL:B3W748"
FT                   /inference="similar to AA sequence:Uniprot:Q03C11_LACC3"
FT                   /inference="ab initio prediction:show20061029"
FT                   /protein_id="CAQ65603.1"
FT                   /locus_tag="LCACT_0470"
FT   CDS             472987..474681
FT                   /transl_table=11
FT                   /product="Oligo-1,6-glucosidase (Oligosaccharide
FT                   alpha-1,6-glucosidase) (Sucrase-isomaltase) (Isomaltase)
FT                   (Dextrin 6-alpha-D-glucanohydrolase)"
FT                   /EC_number="3.2.1.10"
FT                   /db_xref="GOA:B3W749"
FT                   /db_xref="InterPro:IPR006047"
FT                   /db_xref="InterPro:IPR006589"
FT                   /db_xref="InterPro:IPR013780"
FT                   /db_xref="InterPro:IPR013781"
FT                   /db_xref="InterPro:IPR015902"
FT                   /db_xref="InterPro:IPR017853"
FT                   /db_xref="InterPro:IPR022567"
FT                   /db_xref="UniProtKB/TrEMBL:B3W749"
FT                   /inference="similar to AA sequence:Uniprot:O16G_BACTR"
FT                   /inference="ab initio prediction:show20061029"
FT                   /protein_id="CAQ65604.1"
FT                   /gene="malL"
FT                   /locus_tag="LCACT_0471"
FT   CDS             complement(474864..475472)
FT                   /transl_table=11
FT                   /product="YfiC (ABC transporter)"
FT                   /db_xref="GOA:B3W750"
FT                   /db_xref="InterPro:IPR003439"
FT                   /db_xref="InterPro:IPR003593"
FT                   /db_xref="InterPro:IPR017871"
FT                   /db_xref="UniProtKB/TrEMBL:B3W750"
FT                   /inference="similar to AA sequence:Uniprot:Q65IR0_BACLD"
FT                   /inference="ab initio prediction:show20061029"
FT                   /protein_id="CAQ65605.1"
FT                   /gene="yfiC"
FT                   /locus_tag="LCACT_0472"
FT   CDS             complement(475597..476916)
FT                   /transl_table=11
FT                   /product="YfiC (ABC transporter)"
FT                   /db_xref="GOA:B3W751"
FT                   /db_xref="InterPro:IPR001140"
FT                   /db_xref="InterPro:IPR011527"
FT                   /db_xref="InterPro:IPR017940"
FT                   /db_xref="UniProtKB/TrEMBL:B3W751"
FT                   /inference="similar to AA sequence:Uniprot:Q65IR0_BACLD"
FT                   /inference="ab initio prediction:show20061029"
FT                   /protein_id="CAQ65606.1"
FT                   /gene="yfiC"
FT                   /locus_tag="LCACT_0473"
FT   CDS             complement(476669..478378)
FT                   /transl_table=11
FT                   /product="ABC transporter, transmembrane region:ABC
FT                   transporter related"
FT                   /db_xref="GOA:B3W741"
FT                   /db_xref="InterPro:IPR001140"
FT                   /db_xref="InterPro:IPR003439"
FT                   /db_xref="InterPro:IPR003593"
FT                   /db_xref="InterPro:IPR011527"
FT                   /db_xref="InterPro:IPR017871"
FT                   /db_xref="InterPro:IPR017940"
FT                   /db_xref="UniProtKB/TrEMBL:B3W741"
FT                   /inference="similar to AA sequence:Uniprot:Q2AP78"
FT                   /inference="ab initio prediction:show20061029"
FT                   /protein_id="CAQ65607.1"
FT                   /locus_tag="LCACT_0474"
FT   CDS             478876..478893
FT                   /transl_table=11
FT                   /product="Putative uncharacterized protein"
FT                   /protein_id="CAQ65608.1"
FT                   /locus_tag="LCACT_0475"
FT   CDS             478926..479018
FT                   /transl_table=11
FT                   /product="Putative uncharacterized protein"
FT                   /db_xref="UniProtKB/TrEMBL:B3W7S8"
FT                   /protein_id="CAQ65609.1"
FT                   /locus_tag="LCACT_0476"
FT   CDS             complement(479345..482077)
FT                   /transl_table=11
FT                   /product="Phage infection protein"
FT                   /db_xref="InterPro:IPR017500"
FT                   /db_xref="InterPro:IPR017501"
FT                   /db_xref="UniProtKB/TrEMBL:B3W7S9"
FT                   /inference="similar to AA sequence:Uniprot:A2RJA4_LACLM"
FT                   /inference="ab initio prediction:show20061029"
FT                   /protein_id="CAQ65610.1"
FT                   /gene="pip"
FT                   /locus_tag="LCACT_0477"
FT   CDS             482340..482528
FT                   /transl_table=11
FT                   /product="Putative uncharacterized protein"
FT                   /db_xref="UniProtKB/TrEMBL:B3W7T0"
FT                   /protein_id="CAQ65611.1"
FT                   /locus_tag="LCACT_0478"
FT   CDS             482635..483501
FT                   /transl_table=11
FT                   /product="NLPA lipoprotein precursor"
FT                   /db_xref="InterPro:IPR004872"
FT                   /db_xref="UniProtKB/TrEMBL:B3W7T1"
FT                   /inference="similar to AA sequence:Uniprot:Q2AX59"
FT                   /inference="ab initio prediction:show20061029"
FT                   /protein_id="CAQ65612.1"
FT                   /locus_tag="LCACT_0479"
FT   CDS             483658..484674
FT                   /transl_table=11
FT                   /product="Probable penicillin acylase"
FT                   /db_xref="GOA:B3W7T2"
FT                   /db_xref="InterPro:IPR003199"
FT                   /db_xref="UniProtKB/TrEMBL:B3W7T2"
FT                   /inference="similar to AA sequence:Uniprot:Q8XLF0_CLOPE"
FT                   /inference="ab initio prediction:show20061029"
FT                   /protein_id="CAQ65613.1"
FT                   /gene="pac"
FT                   /locus_tag="LCACT_0480"
FT   CDS             complement(484794..485774)
FT                   /transl_table=11
FT                   /product="Putative uncharacterized protein"
FT                   /db_xref="UniProtKB/TrEMBL:B3W7T3"
FT                   /inference="similar to AA sequence:Uniprot:Q03C01_LACC3"
FT                   /inference="ab initio prediction:show20061029"
FT                   /protein_id="CAQ65614.1"
FT                   /locus_tag="LCACT_0481"
FT   CDS             complement(485921..487615)
FT                   /transl_table=11
FT                   /product="67 kDa myosin-cross-reactive antigen-like
FT                   protein"
FT                   /db_xref="InterPro:IPR010354"
FT                   /db_xref="UniProtKB/TrEMBL:B3W7T4"
FT                   /inference="similar to AA sequence:Uniprot:Q1FMS0"
FT                   /inference="ab initio prediction:show20061029"
FT                   /protein_id="CAQ65615.1"
FT                   /locus_tag="LCACT_0482"
FT   CDS             complement(487627..487755)
FT                   /transl_table=11
FT                   /product="Putative uncharacterized protein"
FT                   /db_xref="UniProtKB/TrEMBL:B3W7T5"
FT                   /protein_id="CAQ65616.1"
FT                   /locus_tag="LCACT_0483"
FT   CDS             complement(487851..488414)
FT                   /transl_table=11
FT                   /product="Regulatory protein, TetR"
FT                   /db_xref="GOA:B3W7T6"
FT                   /db_xref="InterPro:IPR001647"
FT                   /db_xref="InterPro:IPR009057"
FT                   /db_xref="InterPro:IPR015893"
FT                   /db_xref="UniProtKB/TrEMBL:B3W7T6"
FT                   /inference="similar to AA sequence:Uniprot:Q1FM34"
FT                   /inference="ab initio prediction:show20061029"
FT                   /protein_id="CAQ65617.1"
FT                   /locus_tag="LCACT_0484"
FT   CDS             complement(488499..488867)
FT                   /transl_table=11
FT                   /product="PTS-dependent dihydroxyacetone kinase,
FT                   phosphotransferase subunit dhaM (Phosphotransferase enzyme
FT                   IIA component) (PTS system EIIA component)"
FT                   /EC_number="2.7.1.-"
FT                   /db_xref="GOA:B3W7T7"
FT                   /db_xref="InterPro:IPR004701"
FT                   /db_xref="InterPro:IPR012844"
FT                   /db_xref="UniProtKB/TrEMBL:B3W7T7"
FT                   /inference="similar to AA sequence:Uniprot:DHAM_LACLA"
FT                   /inference="ab initio prediction:show20061029"
FT                   /protein_id="CAQ65618.1"
FT                   /gene="dhaM"
FT                   /locus_tag="LCACT_0485"
FT   CDS             complement(488917..489498)
FT                   /transl_table=11
FT                   /product="Dihydroxyacetone kinase, phosphatase domain
FT                   dhak2"
FT                   /db_xref="GOA:B3W7T8"
FT                   /db_xref="InterPro:IPR004007"
FT                   /db_xref="InterPro:IPR012737"
FT                   /db_xref="UniProtKB/TrEMBL:B3W7T8"
FT                   /inference="similar to AA sequence:Uniprot:Q88ZX5_LACPL"
FT                   /inference="ab initio prediction:show20061029"
FT                   /protein_id="CAQ65619.1"
FT                   /gene="dhak2"
FT                   /locus_tag="LCACT_0486"
FT   CDS             complement(489485..490504)
FT                   /transl_table=11
FT                   /product="Glycerone kinase"
FT                   /EC_number="2.7.1.29"
FT                   /db_xref="GOA:B3W7T9"
FT                   /db_xref="InterPro:IPR004006"
FT                   /db_xref="InterPro:IPR012736"
FT                   /db_xref="UniProtKB/TrEMBL:B3W7T9"
FT                   /inference="similar to AA sequence:Uniprot:Q88ZX6_LACPL"
FT                   /inference="ab initio prediction:show20061029"
FT                   /protein_id="CAQ65620.1"
FT                   /gene="dak1B"
FT                   /locus_tag="LCACT_0487"
FT   CDS             complement(490895..491323)
FT                   /transl_table=11
FT                   /product="Putative organic hydroperoxide resistance
FT                   protein"
FT                   /db_xref="GOA:B3W7U0"
FT                   /db_xref="InterPro:IPR003718"
FT                   /db_xref="InterPro:IPR015946"
FT                   /db_xref="UniProtKB/TrEMBL:B3W7U0"
FT                   /inference="similar to AA sequence:Uniprot:Q1MFP8_RHIL3"
FT                   /inference="ab initio prediction:show20061029"
FT                   /protein_id="CAQ65621.1"
FT                   /gene="ohr"
FT                   /locus_tag="LCACT_0488"
FT   CDS             complement(491358..492794)
FT                   /transl_table=11
FT                   /product="DNA polymerase III, alpha subunit (Gram-positive
FT                   type)"
FT                   /db_xref="GOA:B3W7U1"
FT                   /db_xref="InterPro:IPR012337"
FT                   /db_xref="InterPro:IPR013520"
FT                   /db_xref="UniProtKB/TrEMBL:B3W7U1"
FT                   /inference="similar to AA sequence:Uniprot:Q03BY9_LACC3"
FT                   /inference="ab initio prediction:show20061029"
FT                   /protein_id="CAQ65622.1"
FT                   /locus_tag="LCACT_0489"
FT   CDS             493027..493320
FT                   /transl_table=11
FT                   /product="YceK"
FT                   /db_xref="GOA:B3W7U8"
FT                   /db_xref="InterPro:IPR001845"
FT                   /db_xref="InterPro:IPR011991"
FT                   /db_xref="UniProtKB/TrEMBL:B3W7U8"
FT                   /inference="similar to AA sequence:Uniprot:O34464_BACSU"
FT                   /inference="ab initio prediction:show20061029"
FT                   /protein_id="CAQ65623.1"
FT                   /gene="yceK"
FT                   /locus_tag="LCACT_0490"
FT   CDS             493399..494562
FT                   /transl_table=11
FT                   /product="YceJ"
FT                   /db_xref="GOA:B3W7U9"
FT                   /db_xref="InterPro:IPR011701"
FT                   /db_xref="InterPro:IPR016196"
FT                   /db_xref="InterPro:IPR020846"
FT                   /db_xref="UniProtKB/TrEMBL:B3W7U9"
FT                   /inference="similar to AA sequence:Uniprot:O34724_BACSU"
FT                   /inference="ab initio prediction:show20061029"
FT                   /protein_id="CAQ65624.1"
FT                   /gene="yceJ"
FT                   /locus_tag="LCACT_0491"
FT   CDS             494745..495356
FT                   /transl_table=11
FT                   /product="Putative transcriptional regulator, ArsR family"
FT                   /db_xref="UniProtKB/TrEMBL:B3W7V0"
FT                   /inference="similar to AA sequence:Uniprot:Q0KXR1"
FT                   /inference="ab initio prediction:show20061029"
FT                   /protein_id="CAQ65625.1"
FT                   /locus_tag="LCACT_0492"
FT   CDS             495346..495921
FT                   /transl_table=11
FT                   /product="DNA-3-methyladenine glycosylase I"
FT                   /EC_number="3.2.2.20"
FT                   /db_xref="GOA:B3W7V1"
FT                   /db_xref="InterPro:IPR005019"
FT                   /db_xref="InterPro:IPR011257"
FT                   /db_xref="UniProtKB/TrEMBL:B3W7V1"
FT                   /inference="similar to AA sequence:Uniprot:Q88ZL7_LACPL"
FT                   /inference="ab initio prediction:show20061029"
FT                   /protein_id="CAQ65626.1"
FT                   /gene="tag1"
FT                   /locus_tag="LCACT_0493"
FT   CDS             complement(495993..496874)
FT                   /transl_table=11
FT                   /product="Fructose-bisphosphate aldolase"
FT                   /EC_number="4.1.2.13"
FT                   /db_xref="GOA:B3W7V2"
FT                   /db_xref="InterPro:IPR000771"
FT                   /db_xref="InterPro:IPR011289"
FT                   /db_xref="InterPro:IPR013785"
FT                   /db_xref="UniProtKB/TrEMBL:B3W7V2"
FT                   /inference="similar to AA sequence:Uniprot:Q1WUW9_LACS1"
FT                   /inference="ab initio prediction:show20061029"
FT                   /protein_id="CAQ65627.1"
FT                   /gene="fba"
FT                   /locus_tag="LCACT_0494"
FT   CDS             497461..499194
FT                   /transl_table=11
FT                   /product="Pyruvate oxidase"
FT                   /db_xref="GOA:B3W7V3"
FT                   /db_xref="InterPro:IPR000399"
FT                   /db_xref="InterPro:IPR011766"
FT                   /db_xref="InterPro:IPR012000"
FT                   /db_xref="InterPro:IPR012001"
FT                   /db_xref="UniProtKB/TrEMBL:B3W7V3"
FT                   /inference="similar to AA sequence:Uniprot:A0NKW5_OENOE"
FT                   /inference="ab initio prediction:show20061029"
FT                   /protein_id="CAQ65628.1"
FT                   /gene="cidC"
FT                   /locus_tag="LCACT_0495"
FT   CDS             complement(499280..500173)
FT                   /transl_table=11
FT                   /product="PbpE"
FT                   /db_xref="InterPro:IPR001466"
FT                   /db_xref="InterPro:IPR012338"
FT                   /db_xref="UniProtKB/TrEMBL:B3W7V4"
FT                   /inference="similar to AA sequence:Uniprot:A7Z1Y0_BACA2"
FT                   /inference="ab initio prediction:show20061029"
FT                   /protein_id="CAQ65629.1"
FT                   /gene="pbpE"
FT                   /locus_tag="LCACT_0496"
FT   CDS             500552..501301
FT                   /transl_table=11
FT                   /product="SAM (And some other nucleotide) binding motif"
FT                   /db_xref="GOA:B3W7V5"
FT                   /db_xref="InterPro:IPR013216"
FT                   /db_xref="UniProtKB/TrEMBL:B3W7V5"
FT                   /inference="similar to AA sequence:Uniprot:Q1FNP7"
FT                   /inference="ab initio prediction:show20061029"
FT                   /protein_id="CAQ65630.1"
FT                   /locus_tag="LCACT_0497"
FT   CDS             501385..502083
FT                   /transl_table=11
FT                   /product="Glutamine amidotransferase class-I:Peptidase
FT                   C26"
FT                   /db_xref="GOA:B3W7V6"
FT                   /db_xref="InterPro:IPR011697"
FT                   /db_xref="InterPro:IPR017926"
FT                   /db_xref="UniProtKB/TrEMBL:B3W7V6"
FT                   /inference="similar to AA sequence:Uniprot:Q3DW39"
FT                   /inference="ab initio prediction:show20061029"
FT                   /protein_id="CAQ65631.1"
FT                   /locus_tag="LCACT_0498"
FT   CDS             502411..503754
FT                   /transl_table=11
FT                   /product="Glutamine synthetase (Glutamate--ammonia ligase)
FT                   (GS)"
FT                   /EC_number="6.3.1.2"
FT                   /db_xref="GOA:B3W7V7"
FT                   /db_xref="InterPro:IPR008146"
FT                   /db_xref="InterPro:IPR008147"
FT                   /db_xref="InterPro:IPR014746"
FT                   /db_xref="UniProtKB/TrEMBL:B3W7V7"
FT                   /inference="similar to AA sequence:Uniprot:GLNA_PYRAB"
FT                   /inference="ab initio prediction:show20061029"
FT                   /protein_id="CAQ65632.1"
FT                   /gene="glnA"
FT                   /locus_tag="LCACT_0499"
FT   CDS             504109..505011
FT                   /transl_table=11
FT                   /product="Os10g0456500 protein"
FT                   /db_xref="GOA:B3W7V8"
FT                   /db_xref="InterPro:IPR006992"
FT                   /db_xref="UniProtKB/TrEMBL:B3W7V8"
FT                   /inference="similar to AA sequence:Uniprot:Q0IX96_ORYSJ"
FT                   /inference="ab initio prediction:show20061029"
FT                   /protein_id="CAQ65633.1"
FT                   /gene="Os10g0456500"
FT                   /locus_tag="LCACT_0500"
FT   CDS             505237..506592
FT                   /transl_table=11
FT                   /product="Amino acid permease-associated region"
FT                   /db_xref="GOA:B3W7V9"
FT                   /db_xref="InterPro:IPR002293"
FT                   /db_xref="UniProtKB/TrEMBL:B3W7V9"
FT                   /inference="similar to AA sequence:Uniprot:A3HPB3"
FT                   /inference="ab initio prediction:show20061029"
FT                   /protein_id="CAQ65634.1"
FT                   /locus_tag="LCACT_0501"
FT   CDS             complement(506656..507084)
FT                   /transl_table=11
FT                   /product="MerR"
FT                   /db_xref="GOA:B3W7U2"
FT                   /db_xref="InterPro:IPR000551"
FT                   /db_xref="InterPro:IPR009061"
FT                   /db_xref="UniProtKB/TrEMBL:B3W7U2"
FT                   /inference="similar to AA sequence:Uniprot:A4GWZ8_9LACT"
FT                   /inference="ab initio prediction:show20061029"
FT                   /protein_id="CAQ65635.1"
FT                   /gene="merR"
FT                   /locus_tag="LCACT_0502"
FT   CDS             507256..508122
FT                   /transl_table=11
FT                   /product="Aldo/keto reductase of diketogulonate reductase
FT                   family"
FT                   /db_xref="GOA:B3W7U3"
FT                   /db_xref="InterPro:IPR001395"
FT                   /db_xref="InterPro:IPR018170"
FT                   /db_xref="InterPro:IPR020471"
FT                   /db_xref="InterPro:IPR023210"
FT                   /db_xref="UniProtKB/TrEMBL:B3W7U3"
FT                   /inference="similar to AA sequence:Uniprot:Q03BX4_LACC3"
FT                   /inference="ab initio prediction:show20061029"
FT                   /protein_id="CAQ65636.1"
FT                   /locus_tag="LCACT_0503"
FT   CDS             complement(508244..509266)
FT                   /transl_table=11
FT                   /product="NADPH:quinone reductase"
FT                   /EC_number="1.6.5.5"
FT                   /db_xref="GOA:B3W7U4"
FT                   /db_xref="InterPro:IPR002085"
FT                   /db_xref="InterPro:IPR011032"
FT                   /db_xref="InterPro:IPR013154"
FT                   /db_xref="InterPro:IPR014182"
FT                   /db_xref="InterPro:IPR016040"
FT                   /db_xref="UniProtKB/TrEMBL:B3W7U4"
FT                   /inference="similar to AA sequence:Uniprot:Q2ALW8"
FT                   /inference="ab initio prediction:show20061029"
FT                   /protein_id="CAQ65637.1"
FT                   /locus_tag="LCACT_0504"
FT   CDS             509412..509756
FT                   /transl_table=11
FT                   /product="Uncharacterized HTH-type transcriptional
FT                   regulator yybR"
FT                   /db_xref="InterPro:IPR002577"
FT                   /db_xref="InterPro:IPR011991"
FT                   /db_xref="UniProtKB/TrEMBL:B3W7U5"
FT                   /inference="similar to AA sequence:Uniprot:YYBR_BACSU"
FT                   /inference="ab initio prediction:show20061029"
FT                   /protein_id="CAQ65638.1"
FT                   /gene="yybR"
FT                   /locus_tag="LCACT_0505"
FT   CDS             complement(509820..510422)
FT                   /transl_table=11
FT                   /product="Predicted membrane protein"
FT                   /db_xref="UniProtKB/TrEMBL:B3W7U6"
FT                   /inference="similar to AA sequence:Uniprot:Q03BX0_LACC3"
FT                   /inference="ab initio prediction:show20061029"
FT                   /protein_id="CAQ65639.1"
FT                   /locus_tag="LCACT_0506"
FT   CDS             complement(510422..511852)
FT                   /transl_table=11
FT                   /product="Beta-glucosidase A"
FT                   /EC_number="3.2.1.21"
FT                   /db_xref="GOA:B3W7U7"
FT                   /db_xref="InterPro:IPR001360"
FT                   /db_xref="InterPro:IPR013781"
FT                   /db_xref="InterPro:IPR017853"
FT                   /db_xref="InterPro:IPR018120"
FT                   /db_xref="UniProtKB/TrEMBL:B3W7U7"
FT                   /inference="similar to AA sequence:Uniprot:Q9CJ31_LACLA"
FT                   /inference="ab initio prediction:show20061029"
FT                   /protein_id="CAQ65640.1"
FT                   /gene="bglS"
FT                   /locus_tag="LCACT_0507"
FT   CDS             complement(511871..512236)
FT                   /transl_table=11
FT                   /product="Lichenan-specific phosphotransferase enzyme IIA
FT                   component (PTS system lichenan-specific EIIA component)
FT                   (EIIA-Lic) (EIII-Lic)"
FT                   /EC_number="2.7.1.-"
FT                   /db_xref="GOA:B3W7W0"
FT                   /db_xref="InterPro:IPR003188"
FT                   /db_xref="UniProtKB/TrEMBL:B3W7W0"
FT                   /inference="similar to AA sequence:Uniprot:PTJA_BACSU"
FT                   /inference="ab initio prediction:show20061029"
FT                   /protein_id="CAQ65641.1"
FT                   /gene="licA"
FT                   /locus_tag="LCACT_0508"
FT   CDS             complement(512273..513511)
FT                   /transl_table=11
FT                   /product="PTS system, IIC component"
FT                   /db_xref="GOA:B3W7W1"
FT                   /db_xref="InterPro:IPR003352"
FT                   /db_xref="InterPro:IPR004501"
FT                   /db_xref="InterPro:IPR004796"
FT                   /db_xref="UniProtKB/TrEMBL:B3W7W1"
FT                   /inference="similar to AA sequence:Uniprot:Q4MHL2_BACCE"
FT                   /inference="ab initio prediction:show20061029"
FT                   /protein_id="CAQ65642.1"
FT                   /gene="celB"
FT                   /locus_tag="LCACT_0509"
FT   CDS             complement(513535..513846)
FT                   /transl_table=11
FT                   /product="PTS system, lichenan-specific IIb component
FT                   precursor (PTS system, lactose/cellobiose-specific family,
FT                   IIB component)"
FT                   /EC_number="2.7.1.69"
FT                   /db_xref="GOA:B3W7W2"
FT                   /db_xref="InterPro:IPR003501"
FT                   /db_xref="InterPro:IPR013012"
FT                   /db_xref="UniProtKB/TrEMBL:B3W7W2"
FT                   /inference="similar to AA sequence:Uniprot:A5I782_CLOBH"
FT                   /inference="ab initio prediction:show20061029"
FT                   /protein_id="CAQ65643.1"
FT                   /gene="celA"
FT                   /locus_tag="LCACT_0510"
FT   CDS             514021..515931
FT                   /transl_table=11
FT                   /product="Transcriptional activator"
FT                   /db_xref="GOA:B3W7W3"
FT                   /db_xref="InterPro:IPR002178"
FT                   /db_xref="InterPro:IPR007737"
FT                   /db_xref="InterPro:IPR011608"
FT                   /db_xref="InterPro:IPR011991"
FT                   /db_xref="InterPro:IPR013196"
FT                   /db_xref="InterPro:IPR016152"
FT                   /db_xref="UniProtKB/TrEMBL:B3W7W3"
FT                   /inference="similar to AA sequence:Uniprot:Q03BW5_LACC3"
FT                   /inference="ab initio prediction:show20061029"
FT                   /protein_id="CAQ65644.1"
FT                   /locus_tag="LCACT_0511"
FT   CDS             complement(516057..516641)
FT                   /transl_table=11
FT                   /product="DNA invertase-like protein (OrfU)"
FT                   /db_xref="GOA:B3W7W4"
FT                   /db_xref="InterPro:IPR006118"
FT                   /db_xref="InterPro:IPR006119"
FT                   /db_xref="InterPro:IPR009057"
FT                   /db_xref="UniProtKB/TrEMBL:B3W7W4"
FT                   /inference="similar to AA sequence:Uniprot:Q9WW47_PEDPE"
FT                   /inference="ab initio prediction:show20061029"
FT                   /protein_id="CAQ65645.1"
FT                   /gene="orfU"
FT                   /locus_tag="LCACT_0512"
FT   CDS             516909..519629
FT                   /transl_table=11
FT                   /product="SpaC pilin subunit"
FT                   /db_xref="InterPro:IPR002035"
FT                   /db_xref="InterPro:IPR008454"
FT                   /db_xref="InterPro:IPR008970"
FT                   /db_xref="UniProtKB/TrEMBL:B3W7W5"
FT                   /inference="similar to AA sequence:Uniprot:Q9CE07_LACLA"
FT                   /inference="ab initio prediction:show20061029"
FT                   /protein_id="CAQ65646.1"
FT                   /gene="spaC"
FT                   /locus_tag="LCACT_0513"
FT   CDS             519622..520338
FT                   /transl_table=11
FT                   /product="SpaB pilin subunit"
FT                   /db_xref="InterPro:IPR019931"
FT                   /db_xref="UniProtKB/TrEMBL:B3W7W6"
FT                   /inference="similar to AA sequence:Uniprot:Q20JV4_ENTFA"
FT                   /inference="ab initio prediction:show20061029"
FT                   /protein_id="CAQ65647.1"
FT                   /gene="spaB"
FT                   /locus_tag="LCACT_0514"
FT   CDS             520349..521353
FT                   /transl_table=11
FT                   /product="SpaA pilin subunit"
FT                   /db_xref="GOA:B3W7W7"
FT                   /db_xref="InterPro:IPR019931"
FT                   /db_xref="InterPro:IPR019948"
FT                   /db_xref="UniProtKB/TrEMBL:B3W7W7"
FT                   /inference="similar to AA sequence:Uniprot:A6BME5_STRIT"
FT                   /inference="ab initio prediction:show20061029"
FT                   /protein_id="CAQ65648.1"
FT                   /gene="spaA"
FT                   /locus_tag="LCACT_0515"
FT   CDS             521598..522503
FT                   /transl_table=11
FT                   /product="Srt2"
FT                   /db_xref="InterPro:IPR005754"
FT                   /db_xref="InterPro:IPR023365"
FT                   /db_xref="UniProtKB/TrEMBL:B3W7W8"
FT                   /inference="similar to AA sequence:Uniprot:Q20JV1_ENTFA"
FT                   /inference="ab initio prediction:show20061029"
FT                   /protein_id="CAQ65649.1"
FT                   /gene="srt2"
FT                   /locus_tag="LCACT_0516"
FT   CDS             522694..523428
FT                   /transl_table=11
FT                   /product="ABC transporter, ATP binding protein"
FT                   /db_xref="GOA:B3W7W9"
FT                   /db_xref="InterPro:IPR003439"
FT                   /db_xref="InterPro:IPR003593"
FT                   /db_xref="UniProtKB/TrEMBL:B3W7W9"
FT                   /inference="similar to AA sequence:Uniprot:Q3DEA6_STRAG"
FT                   /inference="ab initio prediction:show20061029"
FT                   /protein_id="CAQ65650.1"
FT                   /gene="natA"
FT                   /locus_tag="LCACT_0517"
FT   CDS             523421..525025
FT                   /transl_table=11
FT                   /product="Putative uncharacterized protein"
FT                   /db_xref="UniProtKB/TrEMBL:B3W7X0"
FT                   /inference="similar to AA sequence:Uniprot:Q03BW0_LACC3"
FT                   /inference="ab initio prediction:show20061029"
FT                   /protein_id="CAQ65651.1"
FT                   /locus_tag="LCACT_0518"
FT   CDS             525321..526019
FT                   /transl_table=11
FT                   /product="Putative lantibiotic resistance two-component
FT                   response regulator"
FT                   /db_xref="GOA:B3W7X1"
FT                   /db_xref="InterPro:IPR001789"
FT                   /db_xref="InterPro:IPR001867"
FT                   /db_xref="InterPro:IPR011006"
FT                   /db_xref="InterPro:IPR011991"
FT                   /db_xref="UniProtKB/TrEMBL:B3W7X1"
FT                   /inference="similar to AA sequence:Uniprot:Q188S4_CLOD6"
FT                   /inference="ab initio prediction:show20061029"
FT                   /protein_id="CAQ65652.1"
FT                   /gene="spaR"
FT                   /locus_tag="LCACT_0519"
FT   CDS             526007..527122
FT                   /transl_table=11
FT                   /product="Sensor protein"
FT                   /EC_number="2.7.13.3"
FT                   /db_xref="GOA:B3W7X2"
FT                   /db_xref="InterPro:IPR003594"
FT                   /db_xref="InterPro:IPR003660"
FT                   /db_xref="InterPro:IPR003661"
FT                   /db_xref="InterPro:IPR005467"
FT                   /db_xref="InterPro:IPR008358"
FT                   /db_xref="InterPro:IPR009082"
FT                   /db_xref="UniProtKB/TrEMBL:B3W7X2"
FT                   /inference="similar to AA sequence:Uniprot:Q631U5_BACCZ"
FT                   /inference="ab initio prediction:show20061029"
FT                   /protein_id="CAQ65653.1"
FT                   /gene="resE"
FT                   /locus_tag="LCACT_0520"
FT   CDS             527225..527335
FT                   /transl_table=11
FT                   /product="ABC-type metal ion transport system, ATPase
FT                   component"
FT                   /db_xref="UniProtKB/TrEMBL:B3W7X3"
FT                   /inference="similar to AA sequence:Uniprot:Q03BV7_LACC3"
FT                   /inference="ab initio prediction:show20061029"
FT                   /protein_id="CAQ65654.1"
FT                   /locus_tag="LCACT_0521"
FT   CDS             527320..528108
FT                   /transl_table=11
FT                   /product="ABC transporter related"
FT                   /db_xref="GOA:B3W7X4"
FT                   /db_xref="InterPro:IPR003439"
FT                   /db_xref="InterPro:IPR003593"
FT                   /db_xref="InterPro:IPR017871"
FT                   /db_xref="UniProtKB/TrEMBL:B3W7X4"
FT                   /inference="similar to AA sequence:Uniprot:Q1FLZ3"
FT                   /inference="ab initio prediction:show20061029"
FT                   /protein_id="CAQ65655.1"
FT                   /locus_tag="LCACT_0522"
FT   CDS             528105..529253
FT                   /transl_table=11
FT                   /product="Putative uncharacterized protein"
FT                   /db_xref="UniProtKB/TrEMBL:B3W7X5"
FT                   /inference="similar to AA sequence:Uniprot:Q03BV6_LACC3"
FT                   /inference="ab initio prediction:show20061029"
FT                   /protein_id="CAQ65656.1"
FT                   /locus_tag="LCACT_0523"
FT   CDS             529192..529821
FT                   /transl_table=11
FT                   /product="Putative uncharacterized protein"
FT                   /db_xref="UniProtKB/TrEMBL:B3W7X6"
FT                   /inference="similar to AA sequence:Uniprot:Q03BV5_LACC3"
FT                   /inference="ab initio prediction:show20061029"
FT                   /protein_id="CAQ65657.1"
FT                   /locus_tag="LCACT_0524"
FT   CDS             complement(530010..536708)
FT                   /transl_table=11
FT                   /product="Cell envelope-associated proteinase PrtR"
FT                   /db_xref="GOA:B3W7Q3"
FT                   /db_xref="InterPro:IPR000209"
FT                   /db_xref="InterPro:IPR010435"
FT                   /db_xref="InterPro:IPR015500"
FT                   /db_xref="InterPro:IPR022263"
FT                   /db_xref="UniProtKB/TrEMBL:B3W7Q3"
FT                   /inference="similar to AA sequence:Uniprot:Q8GC13_LACRH"
FT                   /inference="ab initio prediction:show20061029"
FT                   /protein_id="CAQ65658.1"
FT                   /gene="prtR"
FT                   /locus_tag="LCACT_0525"
FT   CDS             complement(537251..542761)
FT                   /transl_table=11
FT                   /product="Cell envelope-associated proteinase PrtR"
FT                   /db_xref="GOA:B3W7Q4"
FT                   /db_xref="InterPro:IPR000209"
FT                   /db_xref="InterPro:IPR010435"
FT                   /db_xref="InterPro:IPR019931"
FT                   /db_xref="InterPro:IPR022263"
FT                   /db_xref="UniProtKB/TrEMBL:B3W7Q4"
FT                   /inference="similar to AA sequence:Uniprot:Q8GC13_LACRH"
FT                   /inference="ab initio prediction:show20061029"
FT                   /protein_id="CAQ65659.1"
FT                   /gene="prtR"
FT                   /locus_tag="LCACT_0526"
FT   CDS             543186..545720
FT                   /transl_table=11
FT                   /product="Membrane alanine aminopeptidase"
FT                   /EC_number="3.4.11.2"
FT                   /db_xref="GOA:B3W7Q5"
FT                   /db_xref="InterPro:IPR001930"
FT                   /db_xref="InterPro:IPR014782"
FT                   /db_xref="InterPro:IPR024571"
FT                   /db_xref="UniProtKB/TrEMBL:B3W7Q5"
FT                   /inference="similar to AA sequence:Uniprot:Q88Y55_LACPL"
FT                   /inference="ab initio prediction:show20061029"
FT                   /protein_id="CAQ65660.1"
FT                   /gene="pepN"
FT                   /locus_tag="LCACT_0527"
FT   CDS             546462..547769
FT                   /transl_table=11
FT                   /product="Amino acid permease"
FT                   /db_xref="GOA:B3W7Q6"
FT                   /db_xref="InterPro:IPR002293"
FT                   /db_xref="UniProtKB/TrEMBL:B3W7Q6"
FT                   /inference="similar to AA sequence:Uniprot:Q9CGI6_LACLA"
FT                   /inference="ab initio prediction:show20061029"
FT                   /protein_id="CAQ65661.1"
FT                   /gene="ylcA"
FT                   /locus_tag="LCACT_0528"
FT   CDS             complement(547879..548382)
FT                   /transl_table=11
FT                   /product="Predicted periplasmic/secreted protein"
FT                   /db_xref="InterPro:IPR009898"
FT                   /db_xref="UniProtKB/TrEMBL:B3W7Q7"
FT                   /inference="similar to AA sequence:Uniprot:Q03BU9_LACC3"
FT                   /inference="ab initio prediction:show20061029"
FT                   /protein_id="CAQ65662.1"
FT                   /locus_tag="LCACT_0529"
FT   CDS             complement(548561..549454)
FT                   /transl_table=11
FT                   /product="Transcriptional regulator, LysR family"
FT                   /db_xref="GOA:B3W7Q8"
FT                   /db_xref="InterPro:IPR000847"
FT                   /db_xref="InterPro:IPR005119"
FT                   /db_xref="InterPro:IPR011991"
FT                   /db_xref="UniProtKB/TrEMBL:B3W7Q8"
FT                   /inference="similar to AA sequence:Uniprot:Q03BU8_LACC3"
FT                   /inference="ab initio prediction:show20061029"
FT                   /protein_id="CAQ65663.1"
FT                   /locus_tag="LCACT_0530"
FT   CDS             549888..550475
FT                   /transl_table=11
FT                   /product="Putative uncharacterized protein"
FT                   /db_xref="InterPro:IPR012307"
FT                   /db_xref="InterPro:IPR013022"
FT                   /db_xref="UniProtKB/TrEMBL:B3W7Q9"
FT                   /inference="similar to AA sequence:Uniprot:Q3WJB7"
FT                   /inference="ab initio prediction:show20061029"
FT                   /protein_id="CAQ65664.1"
FT                   /locus_tag="LCACT_0531"
FT   CDS             550492..550992
FT                   /transl_table=11
FT                   /product="2-deoxy-D-gluconate 3-dehydrogenase"
FT                   /EC_number="1.1.1.125"
FT                   /db_xref="GOA:B3W7R0"
FT                   /db_xref="InterPro:IPR002198"
FT                   /db_xref="InterPro:IPR002347"
FT                   /db_xref="InterPro:IPR016040"
FT                   /db_xref="UniProtKB/TrEMBL:B3W7R0"
FT                   /inference="similar to AA sequence:Uniprot:Q1WRA1_LACS1"
FT                   /inference="ab initio prediction:show20061029"
FT                   /protein_id="CAQ65665.1"
FT                   /gene="kduD"
FT                   /locus_tag="LCACT_0532"
FT   CDS             550994..551326
FT                   /transl_table=11
FT                   /product="2-deoxy-D-gluconate 3-dehydrogenase"
FT                   /EC_number="1.1.1.125"
FT                   /db_xref="GOA:B3W7R1"
FT                   /db_xref="InterPro:IPR002347"
FT                   /db_xref="InterPro:IPR016040"
FT                   /db_xref="UniProtKB/TrEMBL:B3W7R1"
FT                   /inference="similar to AA sequence:Uniprot:Q1WRA1_LACS1"
FT                   /inference="ab initio prediction:show20061029"
FT                   /protein_id="CAQ65666.1"
FT                   /gene="kduD"
FT                   /locus_tag="LCACT_0533"
FT   CDS             551423..552313
FT                   /transl_table=11
FT                   /product="Shikimate 5-dehydrogenase"
FT                   /EC_number="1.1.1.25"
FT                   /db_xref="GOA:B3W7R2"
FT                   /db_xref="InterPro:IPR006151"
FT                   /db_xref="InterPro:IPR011342"
FT                   /db_xref="InterPro:IPR013708"
FT                   /db_xref="InterPro:IPR016040"
FT                   /db_xref="InterPro:IPR022893"
FT                   /db_xref="UniProtKB/TrEMBL:B3W7R2"
FT                   /inference="similar to AA sequence:Uniprot:Q88SD2_LACPL"
FT                   /inference="ab initio prediction:show20061029"
FT                   /protein_id="CAQ65667.1"
FT                   /gene="aroD4"
FT                   /locus_tag="LCACT_0534"
FT   CDS             552347..553564
FT                   /transl_table=11
FT                   /product="Putative MFS family transport protein"
FT                   /db_xref="GOA:B3W7R3"
FT                   /db_xref="InterPro:IPR005829"
FT                   /db_xref="InterPro:IPR011701"
FT                   /db_xref="InterPro:IPR016196"
FT                   /db_xref="InterPro:IPR020846"
FT                   /db_xref="UniProtKB/TrEMBL:B3W7R3"
FT                   /inference="similar to AA sequence:Uniprot:Q8ZPR2_SALTY"
FT                   /inference="ab initio prediction:show20061029"
FT                   /protein_id="CAQ65668.1"
FT                   /gene="ydiM"
FT                   /locus_tag="LCACT_0535"
FT   CDS             553583..554482
FT                   /transl_table=11
FT                   /product="Shikimate 5-dehydrogenase"
FT                   /EC_number="1.1.1.25"
FT                   /db_xref="GOA:B3W7R4"
FT                   /db_xref="InterPro:IPR013708"
FT                   /db_xref="InterPro:IPR016040"
FT                   /db_xref="InterPro:IPR022893"
FT                   /db_xref="UniProtKB/TrEMBL:B3W7R4"
FT                   /inference="similar to AA sequence:Uniprot:Q1WR99_LACS1"
FT                   /inference="ab initio prediction:show20061029"
FT                   /protein_id="CAQ65669.1"
FT                   /gene="aroE"
FT                   /locus_tag="LCACT_0536"
FT   CDS             554966..555742
FT                   /transl_table=11
FT                   /product="Homoserine O-succinyltransferase"
FT                   /EC_number="2.3.1.46"
FT                   /db_xref="GOA:B3W7R5"
FT                   /db_xref="InterPro:IPR005697"
FT                   /db_xref="UniProtKB/TrEMBL:B3W7R5"
FT                   /inference="similar to AA sequence:Uniprot:Q5FJQ4_LACAC"
FT                   /inference="ab initio prediction:show20061029"
FT                   /protein_id="CAQ65670.1"
FT                   /gene="metA"
FT                   /locus_tag="LCACT_0537"
FT   CDS             555776..556705
FT                   /transl_table=11
FT                   /product="Cysteine synthase"
FT                   /EC_number="2.5.1.47"
FT                   /db_xref="GOA:B3W7R6"
FT                   /db_xref="InterPro:IPR001216"
FT                   /db_xref="InterPro:IPR001926"
FT                   /db_xref="InterPro:IPR005856"
FT                   /db_xref="InterPro:IPR005859"
FT                   /db_xref="UniProtKB/TrEMBL:B3W7R6"
FT                   /inference="similar to AA sequence:Uniprot:Q1G9E6_LACDA"
FT                   /inference="ab initio prediction:show20061029"
FT                   /protein_id="CAQ65671.1"
FT                   /gene="cysK1"
FT                   /locus_tag="LCACT_0538"
FT   CDS             complement(556899..557444)
FT                   /transl_table=11
FT                   /product="Putative uncharacterized protein yoaF"
FT                   /db_xref="UniProtKB/TrEMBL:B3W7R7"
FT                   /inference="similar to AA sequence:Uniprot:Q9CFU7_LACLA"
FT                   /inference="ab initio prediction:show20061029"
FT                   /protein_id="CAQ65672.1"
FT                   /gene="yoaF"
FT                   /locus_tag="LCACT_0539"
FT   tRNA            557566..557637
FT                   /product="tRNA-Arg-TCG"
FT                   /locus_tag="LCACT_t00004"
FT   CDS             complement(557765..558934)
FT                   /transl_table=11
FT                   /product="Integrase"
FT                   /db_xref="GOA:B3W7R8"
FT                   /db_xref="InterPro:IPR002104"
FT                   /db_xref="InterPro:IPR011010"
FT                   /db_xref="InterPro:IPR013762"
FT                   /db_xref="InterPro:IPR023109"
FT                   /db_xref="UniProtKB/TrEMBL:B3W7R8"
FT                   /inference="similar to AA sequence:Uniprot:Q9AZR0_9CAUD"
FT                   /inference="ab initio prediction:show20061029"
FT                   /protein_id="CAQ65673.1"
FT                   /gene="int"
FT                   /locus_tag="LCACT_0540"
FT   CDS             complement(559047..559307)
FT                   /transl_table=11
FT                   /product="Putative uncharacterized protein"
FT                   /db_xref="UniProtKB/TrEMBL:B3W7R9"
FT                   /inference="similar to AA sequence:Uniprot:Q03BT5_LACC3"
FT                   /inference="ab initio prediction:show20061029"
FT                   /protein_id="CAQ65674.1"
FT                   /locus_tag="LCACT_0541"
FT   CDS             559397..560017
FT                   /transl_table=11
FT                   /product="Putative uncharacterized protein"
FT                   /db_xref="UniProtKB/TrEMBL:B3W7S0"
FT                   /inference="similar to AA sequence:Uniprot:Q03BT4_LACC3"
FT                   /inference="ab initio prediction:show20061029"
FT                   /protein_id="CAQ65675.1"
FT                   /locus_tag="LCACT_0542"
FT   CDS             complement(560001..560237)
FT                   /transl_table=11
FT                   /product="Putative uncharacterized protein"
FT                   /db_xref="UniProtKB/TrEMBL:B3W7S1"
FT                   /inference="similar to AA sequence:Uniprot:Q03BT3_LACC3"
FT                   /inference="ab initio prediction:show20061029"
FT                   /protein_id="CAQ65676.1"
FT                   /locus_tag="LCACT_0543"
FT   CDS             complement(560238..560345)
FT                   /transl_table=11
FT                   /product="Putative uncharacterized protein"
FT                   /db_xref="UniProtKB/TrEMBL:B3W7S2"
FT                   /protein_id="CAQ65677.1"
FT                   /locus_tag="LCACT_0544"
FT   CDS             complement(560430..561137)
FT                   /transl_table=11
FT                   /product="Putative uncharacterized protein"
FT                   /db_xref="UniProtKB/TrEMBL:B3W7S3"
FT                   /inference="similar to AA sequence:Uniprot:Q03BT1_LACC3"
FT                   /inference="ab initio prediction:show20061029"
FT                   /protein_id="CAQ65678.1"
FT                   /locus_tag="LCACT_0545"
FT   CDS             complement(561296..561718)
FT                   /transl_table=11
FT                   /product="Putative uncharacterized protein"
FT                   /db_xref="InterPro:IPR010359"
FT                   /db_xref="UniProtKB/TrEMBL:B3W7S4"
FT                   /inference="similar to AA sequence:Uniprot:Q03BT0_LACC3"
FT                   /inference="ab initio prediction:show20061029"
FT                   /protein_id="CAQ65679.1"
FT                   /locus_tag="LCACT_0546"
FT   CDS             complement(561711..562064)
FT                   /transl_table=11
FT                   /product="Rep protein"
FT                   /db_xref="GOA:B3W7S5"
FT                   /db_xref="InterPro:IPR001387"
FT                   /db_xref="InterPro:IPR010982"
FT                   /db_xref="UniProtKB/TrEMBL:B3W7S5"
FT                   /inference="similar to AA sequence:Uniprot:Q8W5Y0_9CAUD"
FT                   /inference="ab initio prediction:show20061029"
FT                   /protein_id="CAQ65680.1"
FT                   /gene="rep"
FT                   /locus_tag="LCACT_0547"
FT   CDS             562308..562556
FT                   /transl_table=11
FT                   /product="Putative uncharacterized protein"
FT                   /db_xref="UniProtKB/TrEMBL:B3W7S6"
FT                   /inference="similar to AA sequence:Uniprot:Q03BS8_LACC3"
FT                   /inference="ab initio prediction:show20061029"
FT                   /protein_id="CAQ65681.1"
FT                   /locus_tag="LCACT_0548"
FT   CDS             complement(562769..563602)
FT                   /transl_table=11
FT                   /product="Putative uncharacterized protein ps305"
FT                   /db_xref="InterPro:IPR012654"
FT                   /db_xref="UniProtKB/TrEMBL:B3W7N1"
FT                   /inference="similar to AA sequence:Uniprot:A2RJE3_LACLM"
FT                   /inference="ab initio prediction:show20061029"
FT                   /protein_id="CAQ65682.1"
FT                   /gene="ps305"
FT                   /locus_tag="LCACT_0549"
FT   CDS             563663..564421
FT                   /transl_table=11
FT                   /product="Anti-repressor"
FT                   /db_xref="InterPro:IPR018873"
FT                   /db_xref="InterPro:IPR018878"
FT                   /db_xref="UniProtKB/TrEMBL:B3W7N2"
FT                   /inference="similar to AA sequence:Uniprot:Q9B012_9CAUD"
FT                   /inference="ab initio prediction:show20061029"
FT                   /protein_id="CAQ65683.1"
FT                   /gene="orf6"
FT                   /locus_tag="LCACT_0550"
FT   CDS             564422..564601
FT                   /transl_table=11
FT                   /product="Putative uncharacterized protein"
FT                   /db_xref="UniProtKB/TrEMBL:B3W7N3"
FT                   /inference="similar to AA sequence:Uniprot:Q03BS4_LACC3"
FT                   /inference="ab initio prediction:show20061029"
FT                   /protein_id="CAQ65684.1"
FT                   /locus_tag="LCACT_0551"
FT   CDS             complement(564594..564845)
FT                   /transl_table=11
FT                   /product="Putative uncharacterized protein"
FT                   /db_xref="InterPro:IPR015073"
FT                   /db_xref="UniProtKB/TrEMBL:B3W7N4"
FT                   /inference="similar to AA sequence:Uniprot:Q03BS3_LACC3"
FT                   /inference="ab initio prediction:show20061029"
FT                   /protein_id="CAQ65685.1"
FT                   /locus_tag="LCACT_0552"
FT   CDS             564911..565267
FT                   /transl_table=11
FT                   /product="Putative uncharacterized protein"
FT                   /db_xref="InterPro:IPR008489"
FT                   /db_xref="UniProtKB/TrEMBL:B3W7N5"
FT                   /inference="similar to AA sequence:Uniprot:Q03BS2_LACC3"
FT                   /inference="ab initio prediction:show20061029"
FT                   /protein_id="CAQ65686.1"
FT                   /locus_tag="LCACT_0553"
FT   CDS             565436..565555
FT                   /transl_table=11
FT                   /product="Putative uncharacterized protein"
FT                   /db_xref="UniProtKB/TrEMBL:B3W7N6"
FT                   /inference="similar to AA sequence:Uniprot:Q03BS0_LACC3"
FT                   /inference="ab initio prediction:show20061029"
FT                   /protein_id="CAQ65687.1"
FT                   /locus_tag="LCACT_0554"
FT   CDS             complement(565538..566083)
FT                   /transl_table=11
FT                   /product="Putative uncharacterized protein"
FT                   /db_xref="UniProtKB/TrEMBL:B3W7N7"
FT                   /inference="similar to AA sequence:Uniprot:Q03BR9_LACC3"
FT                   /inference="ab initio prediction:show20061029"
FT                   /protein_id="CAQ65688.1"
FT                   /locus_tag="LCACT_0555"
FT   CDS             566264..566578
FT                   /transl_table=11
FT                   /product="Putative uncharacterized protein"
FT                   /db_xref="UniProtKB/TrEMBL:B3W7N8"
FT                   /inference="similar to AA sequence:Uniprot:Q03BR8_LACC3"
FT                   /inference="ab initio prediction:show20061029"
FT                   /protein_id="CAQ65689.1"
FT                   /locus_tag="LCACT_0556"
FT   CDS             566571..567317
FT                   /transl_table=11
FT                   /product="Putative uncharacterized protein"
FT                   /db_xref="InterPro:IPR006343"
FT                   /db_xref="UniProtKB/TrEMBL:B3W7N9"
FT                   /inference="similar to AA sequence:Uniprot:Q03BR5_LACC3"
FT                   /inference="ab initio prediction:show20061029"
FT                   /protein_id="CAQ65690.1"
FT                   /locus_tag="LCACT_0557"
FT   CDS             567332..568156
FT                   /transl_table=11
FT                   /product="IstB-like ATP-binding protein"
FT                   /db_xref="GOA:B3W7P0"
FT                   /db_xref="InterPro:IPR002611"
FT                   /db_xref="UniProtKB/TrEMBL:B3W7P0"
FT                   /inference="similar to AA sequence:Uniprot:Q2APL5"
FT                   /inference="ab initio prediction:show20061029"
FT                   /protein_id="CAQ65691.1"
FT                   /locus_tag="LCACT_0558"
FT   CDS             568156..568674
FT                   /transl_table=11
FT                   /product="DNA polymerase III, alpha subunit"
FT                   /EC_number="2.7.7.7"
FT                   /db_xref="GOA:B3W7P1"
FT                   /db_xref="InterPro:IPR012337"
FT                   /db_xref="InterPro:IPR013520"
FT                   /db_xref="UniProtKB/TrEMBL:B3W7P1"
FT                   /inference="similar to AA sequence:Uniprot:Q637L6_BACCZ"
FT                   /inference="ab initio prediction:show20061029"
FT                   /protein_id="CAQ65692.1"
FT                   /gene="dnaE"
FT                   /locus_tag="LCACT_0559"
FT   CDS             568721..569143
FT                   /transl_table=11
FT                   /product="Putative uncharacterized protein"
FT                   /db_xref="UniProtKB/TrEMBL:B3W7P2"
FT                   /inference="similar to AA sequence:Uniprot:Q03BR2_LACC3"
FT                   /inference="ab initio prediction:show20061029"
FT                   /protein_id="CAQ65693.1"
FT                   /locus_tag="LCACT_0560"
FT   CDS             569145..569882
FT                   /transl_table=11
FT                   /product="Putative uncharacterized protein"
FT                   /db_xref="UniProtKB/TrEMBL:B3W7P3"
FT                   /inference="similar to AA sequence:Uniprot:Q03BR1_LACC3"
FT                   /inference="ab initio prediction:show20061029"
FT                   /protein_id="CAQ65694.1"
FT                   /locus_tag="LCACT_0561"
FT   CDS             570251..570583
FT                   /transl_table=11
FT                   /product="Putative uncharacterized protein"
FT                   /db_xref="UniProtKB/TrEMBL:B3W7P4"
FT                   /inference="similar to AA sequence:Uniprot:Q03BQ9_LACC3"
FT                   /inference="ab initio prediction:show20061029"
FT                   /protein_id="CAQ65695.1"
FT                   /locus_tag="LCACT_0562"
FT   CDS             570835..570864
FT                   /transl_table=11
FT                   /product="Putative uncharacterized protein"
FT                   /db_xref="UniProtKB/TrEMBL:B3W7P5"
FT                   /protein_id="CAQ65696.1"
FT                   /locus_tag="LCACT_0563"
FT   CDS             571233..571541
FT                   /transl_table=11
FT                   /product="Putative autolysin regulatory protein arpU"
FT                   /db_xref="InterPro:IPR006524"
FT                   /db_xref="UniProtKB/TrEMBL:B3W7P6"
FT                   /inference="similar to AA sequence:Uniprot:ARPU_ENTHR"
FT                   /inference="ab initio prediction:show20061029"
FT                   /protein_id="CAQ65697.1"
FT                   /gene="arpU"
FT                   /locus_tag="LCACT_0564"
FT   CDS             572115..572708
FT                   /transl_table=11
FT                   /product="Putative uncharacterized protein"
FT                   /db_xref="UniProtKB/TrEMBL:B3W7P7"
FT                   /inference="similar to AA sequence:Uniprot:Q03BQ7_LACC3"
FT                   /inference="ab initio prediction:show20061029"
FT                   /protein_id="CAQ65698.1"
FT                   /locus_tag="LCACT_0565"
FT   CDS             572959..573957
FT                   /transl_table=11
FT                   /product="Transposase"
FT                   /db_xref="GOA:B3W7P8"
FT                   /db_xref="InterPro:IPR001584"
FT                   /db_xref="InterPro:IPR001598"
FT                   /db_xref="InterPro:IPR012337"
FT                   /db_xref="InterPro:IPR025246"
FT                   /db_xref="UniProtKB/TrEMBL:B3W7P8"
FT                   /inference="similar to AA sequence:Uniprot:O50356_LACCA"
FT                   /inference="ab initio prediction:show20061029"
FT                   /protein_id="CAQ65699.1"
FT                   /gene="tnp"
FT                   /locus_tag="LCACT_0566"
FT   CDS             complement(574253..574471)
FT                   /transl_table=11
FT                   /product="Putative uncharacterized protein"
FT                   /db_xref="InterPro:IPR008462"
FT                   /db_xref="UniProtKB/TrEMBL:B3W7P9"
FT                   /inference="similar to AA sequence:Uniprot:Q03BQ5_LACC3"
FT                   /inference="ab initio prediction:show20061029"
FT                   /protein_id="CAQ65700.1"
FT                   /locus_tag="LCACT_0567"
FT   CDS             574894..575724
FT                   /transl_table=11
FT                   /product="Putative uncharacterized protein"
FT                   /db_xref="GOA:B3W7Q0"
FT                   /db_xref="InterPro:IPR009057"
FT                   /db_xref="InterPro:IPR011681"
FT                   /db_xref="UniProtKB/TrEMBL:B3W7Q0"
FT                   /inference="similar to AA sequence:Uniprot:Q03BQ4_LACC3"
FT                   /inference="ab initio prediction:show20061029"
FT                   /protein_id="CAQ65701.1"
FT                   /locus_tag="LCACT_0568"
FT   CDS             575739..576017
FT                   /transl_table=11
FT                   /product="Putative uncharacterized protein"
FT                   /db_xref="UniProtKB/TrEMBL:B3W7Q1"
FT                   /inference="similar to AA sequence:Uniprot:Q6J1T6_9CAUD"
FT                   /inference="ab initio prediction:show20061029"
FT                   /protein_id="CAQ65702.1"
FT                   /locus_tag="LCACT_0569"
FT   CDS             576022..576339
FT                   /transl_table=11
FT                   /product="Putative uncharacterized protein ORF49"
FT                   /db_xref="GOA:B3W7Q2"
FT                   /db_xref="InterPro:IPR002109"
FT                   /db_xref="InterPro:IPR012336"
FT                   /db_xref="UniProtKB/TrEMBL:B3W7Q2"
FT                   /inference="similar to AA sequence:Uniprot:A8YQN5_9CAUD"
FT                   /inference="ab initio prediction:show20061029"
FT                   /protein_id="CAQ65703.1"
FT                   /gene="ORF49"
FT                   /locus_tag="LCACT_0570"
FT   CDS             576480..576791
FT                   /transl_table=11
FT                   /product="Putative uncharacterized protein ORFA
FT                   (Transposase subunit A)"
FT                   /db_xref="GOA:B3W7Y2"
FT                   /db_xref="InterPro:IPR002514"
FT                   /db_xref="UniProtKB/TrEMBL:B3W7Y2"
FT                   /inference="similar to AA sequence:Uniprot:Q9RC10_LACSK"
FT                   /inference="ab initio prediction:show20061029"
FT                   /protein_id="CAQ65704.1"
FT                   /gene="ORFA"
FT                   /locus_tag="LCACT_0571"
FT   CDS             576821..577549
FT                   /transl_table=11
FT                   /product="ISSth1, transposase (Orf1), IS3 family"
FT                   /db_xref="GOA:B3W7Y3"
FT                   /db_xref="InterPro:IPR002514"
FT                   /db_xref="InterPro:IPR009057"
FT                   /db_xref="InterPro:IPR011991"
FT                   /db_xref="UniProtKB/TrEMBL:B3W7Y3"
FT                   /inference="similar to AA sequence:Uniprot:Q5M081_STRT1"
FT                   /inference="ab initio prediction:show20061029"
FT                   /protein_id="CAQ65705.1"
FT                   /gene="tnpSth1"
FT                   /locus_tag="LCACT_0572"
FT   CDS             577594..578424
FT                   /transl_table=11
FT                   /product="ISSth1, transposase (Orf2), IS3 family"
FT                   /db_xref="GOA:B3W7Y4"
FT                   /db_xref="InterPro:IPR001584"
FT                   /db_xref="InterPro:IPR012337"
FT                   /db_xref="InterPro:IPR025948"
FT                   /db_xref="UniProtKB/TrEMBL:B3W7Y4"
FT                   /inference="similar to AA sequence:Uniprot:Q5LYA8_STRT1"
FT                   /inference="ab initio prediction:show20061029"
FT                   /protein_id="CAQ65706.1"
FT                   /gene="tnpSth1"
FT                   /locus_tag="LCACT_0573"
FT   CDS             578503..579333
FT                   /transl_table=11
FT                   /product="Putative uncharacterized protein ORFAB"
FT                   /db_xref="GOA:B3W7Y5"
FT                   /db_xref="InterPro:IPR001584"
FT                   /db_xref="InterPro:IPR012337"
FT                   /db_xref="InterPro:IPR025948"
FT                   /db_xref="UniProtKB/TrEMBL:B3W7Y5"
FT                   /inference="similar to AA sequence:Uniprot:Q9RC09_LACSK"
FT                   /inference="ab initio prediction:show20061029"
FT                   /protein_id="CAQ65707.1"
FT                   /gene="ORFAB"
FT                   /locus_tag="LCACT_0574"
FT   CDS             580063..580341
FT                   /transl_table=11
FT                   /product="Putative uncharacterized protein"
FT                   /db_xref="UniProtKB/TrEMBL:B3W7Y6"
FT                   /inference="similar to AA sequence:Uniprot:Q03BP7_LACC3"
FT                   /inference="ab initio prediction:show20061029"
FT                   /protein_id="CAQ65708.1"
FT                   /locus_tag="LCACT_0575"
FT   CDS             580452..580619
FT                   /transl_table=11
FT                   /product="Putative uncharacterized protein"
FT                   /db_xref="UniProtKB/TrEMBL:B3W7Y7"
FT                   /inference="similar to AA sequence:Uniprot:Q03BP6_LACC3"
FT                   /inference="ab initio prediction:show20061029"
FT                   /protein_id="CAQ65709.1"
FT                   /locus_tag="LCACT_0576"
FT   CDS             580638..580814
FT                   /transl_table=11
FT                   /product="Putative uncharacterized protein"
FT                   /db_xref="UniProtKB/TrEMBL:B3W7Y8"
FT                   /inference="similar to AA sequence:Uniprot:Q03BP5_LACC3"
FT                   /inference="ab initio prediction:show20061029"
FT                   /protein_id="CAQ65710.1"
FT                   /locus_tag="LCACT_0577"
FT   CDS             580816..581043
FT                   /transl_table=11
FT                   /product="Putative uncharacterized protein"
FT                   /db_xref="UniProtKB/TrEMBL:B3W7Y9"
FT                   /inference="similar to AA sequence:Uniprot:Q03BP4_LACC3"
FT                   /inference="ab initio prediction:show20061029"
FT                   /protein_id="CAQ65711.1"
FT                   /locus_tag="LCACT_0578"
FT   CDS             581170..582327
FT                   /transl_table=11
FT                   /product="Putative uncharacterized protein"
FT                   /db_xref="UniProtKB/TrEMBL:B3W7Z0"
FT                   /inference="similar to AA sequence:Uniprot:Q03BP3_LACC3"
FT                   /inference="ab initio prediction:show20061029"
FT                   /protein_id="CAQ65712.1"
FT                   /locus_tag="LCACT_0579"
FT   CDS             582305..583855
FT                   /transl_table=11
FT                   /product="Putative uncharacterized protein"
FT                   /db_xref="InterPro:IPR011080"
FT                   /db_xref="UniProtKB/TrEMBL:B3W7Z1"
FT                   /inference="similar to AA sequence:Uniprot:Q03BP2_LACC3"
FT                   /inference="ab initio prediction:show20061029"
FT                   /protein_id="CAQ65713.1"
FT                   /locus_tag="LCACT_0580"
FT   CDS             583865..584284
FT                   /transl_table=11
FT                   /product="Single-strand binding protein family"
FT                   /db_xref="GOA:B3W7Z2"
FT                   /db_xref="InterPro:IPR000424"
FT                   /db_xref="InterPro:IPR012340"
FT                   /db_xref="InterPro:IPR016027"
FT                   /db_xref="UniProtKB/TrEMBL:B3W7Z2"
FT                   /inference="similar to AA sequence:Uniprot:Q03BP1_LACC3"
FT                   /inference="ab initio prediction:show20061029"
FT                   /protein_id="CAQ65714.1"
FT                   /locus_tag="LCACT_0581"
FT   CDS             584293..584871
FT                   /transl_table=11
FT                   /product="Putative uncharacterized protein"
FT                   /db_xref="UniProtKB/TrEMBL:B3W7Z3"
FT                   /inference="similar to AA sequence:Uniprot:Q03BP0_LACC3"
FT                   /inference="ab initio prediction:show20061029"
FT                   /protein_id="CAQ65715.1"
FT                   /locus_tag="LCACT_0582"
FT   CDS             584898..587357
FT                   /transl_table=11
FT                   /product="TRAG protein precursor"
FT                   /db_xref="UniProtKB/TrEMBL:B3W7Z4"
FT                   /inference="similar to AA sequence:Uniprot:Q3CEP5"
FT                   /inference="ab initio prediction:show20061029"
FT                   /protein_id="CAQ65716.1"
FT                   /locus_tag="LCACT_0583"
FT   CDS             587453..589411
FT                   /transl_table=11
FT                   /product="Putative uncharacterized protein"
FT                   /db_xref="UniProtKB/TrEMBL:B3W7Z5"
FT                   /inference="similar to AA sequence:Uniprot:Q03BN8_LACC3"
FT                   /inference="ab initio prediction:show20061029"
FT                   /protein_id="CAQ65717.1"
FT                   /locus_tag="LCACT_0584"
FT   CDS             589417..589752
FT                   /transl_table=11
FT                   /product="Putative uncharacterized protein"
FT                   /db_xref="UniProtKB/TrEMBL:B3W7Z6"
FT                   /inference="similar to AA sequence:Uniprot:Q03BN7_LACC3"
FT                   /inference="ab initio prediction:show20061029"
FT                   /protein_id="CAQ65718.1"
FT                   /locus_tag="LCACT_0585"
FT   CDS             589685..590332
FT                   /transl_table=11
FT                   /product="Putative uncharacterized protein"
FT                   /db_xref="UniProtKB/TrEMBL:B3W7Z7"
FT                   /inference="similar to AA sequence:Uniprot:Q03BN6_LACC3"
FT                   /inference="ab initio prediction:show20061029"
FT                   /protein_id="CAQ65719.1"
FT                   /locus_tag="LCACT_0586"
FT   CDS             590406..592241
FT                   /transl_table=11
FT                   /product="Putative membrane-bound ATPase"
FT                   /db_xref="UniProtKB/TrEMBL:B3W7Z8"
FT                   /inference="similar to AA sequence:Uniprot:Q84BZ9_SPIKU"
FT                   /inference="ab initio prediction:show20061029"
FT                   /protein_id="CAQ65720.1"
FT                   /gene="traE"
FT                   /locus_tag="LCACT_0587"
FT   CDS             592324..593253
FT                   /transl_table=11
FT                   /product="TrsG protein"
FT                   /db_xref="GOA:B3W7Z9"
FT                   /db_xref="InterPro:IPR000064"
FT                   /db_xref="InterPro:IPR002901"
FT                   /db_xref="UniProtKB/TrEMBL:B3W7Z9"
FT                   /inference="similar to AA sequence:Uniprot:Q07727_STAAU"
FT                   /inference="ab initio prediction:show20061029"
FT                   /protein_id="CAQ65721.1"
FT                   /gene="trsG"
FT                   /locus_tag="LCACT_0588"
FT   CDS             593269..593913
FT                   /transl_table=11
FT                   /product="Putative uncharacterized protein"
FT                   /db_xref="UniProtKB/TrEMBL:B3W800"
FT                   /inference="similar to AA sequence:Uniprot:Q03BN3_LACC3"
FT                   /inference="ab initio prediction:show20061029"
FT                   /protein_id="CAQ65722.1"
FT                   /locus_tag="LCACT_0589"
FT   CDS             594009..594317
FT                   /transl_table=11
FT                   /product="Putative uncharacterized protein orf28"
FT                   /db_xref="GOA:B3W801"
FT                   /db_xref="InterPro:IPR012336"
FT                   /db_xref="InterPro:IPR013766"
FT                   /db_xref="UniProtKB/TrEMBL:B3W801"
FT                   /inference="similar to AA sequence:Uniprot:Q6LWE9_LACPL"
FT                   /inference="ab initio prediction:show20061029"
FT                   /protein_id="CAQ65723.1"
FT                   /gene="orf28"
FT                   /locus_tag="LCACT_0590"
FT   CDS             594319..595128
FT                   /transl_table=11
FT                   /product="Putative uncharacterized protein"
FT                   /db_xref="UniProtKB/TrEMBL:B3W802"
FT                   /inference="similar to AA sequence:Uniprot:Q03BN1_LACC3"
FT                   /inference="ab initio prediction:show20061029"
FT                   /protein_id="CAQ65724.1"
FT                   /locus_tag="LCACT_0591"
FT   CDS             595723..595923
FT                   /transl_table=11
FT                   /product="Replication protein"
FT                   /db_xref="UniProtKB/TrEMBL:B3W803"
FT                   /inference="similar to AA sequence:Uniprot:Q48527_LACCA"
FT                   /inference="ab initio prediction:show20061029"
FT                   /protein_id="CAQ65725.1"
FT                   /gene="orf1"
FT                   /locus_tag="LCACT_0592"
FT   CDS             596031..596177
FT                   /transl_table=11
FT                   /product="Putative uncharacterized protein"
FT                   /db_xref="GOA:B3W804"
FT                   /db_xref="InterPro:IPR002145"
FT                   /db_xref="UniProtKB/TrEMBL:B3W804"
FT                   /inference="similar to AA sequence:Uniprot:Q03BM9_LACC3"
FT                   /inference="ab initio prediction:show20061029"
FT                   /protein_id="CAQ65726.1"
FT                   /locus_tag="LCACT_0593"
FT   CDS             596291..596650
FT                   /transl_table=11
FT                   /product="Putative uncharacterized protein"
FT                   /db_xref="UniProtKB/TrEMBL:B3W805"
FT                   /inference="similar to AA sequence:Uniprot:Q03BM8_LACC3"
FT                   /inference="ab initio prediction:show20061029"
FT                   /protein_id="CAQ65727.1"
FT                   /locus_tag="LCACT_0594"
FT   CDS             596643..597887
FT                   /transl_table=11
FT                   /product="Putative uncharacterized protein PBCN11"
FT                   /db_xref="UniProtKB/TrEMBL:B3W806"
FT                   /inference="similar to AA sequence:Uniprot:Q5DWC6_CLOPE"
FT                   /inference="ab initio prediction:show20061029"
FT                   /protein_id="CAQ65728.1"
FT                   /gene="PBCN11"
FT                   /locus_tag="LCACT_0595"
FT   CDS             597926..598174
FT                   /transl_table=11
FT                   /product="Putative uncharacterized protein"
FT                   /db_xref="UniProtKB/TrEMBL:B3W819"
FT                   /inference="similar to AA sequence:Uniprot:Q03BM6_LACC3"
FT                   /inference="ab initio prediction:show20061029"
FT                   /protein_id="CAQ65729.1"
FT                   /locus_tag="LCACT_0596"
FT   CDS             598152..600707
FT                   /transl_table=11
FT                   /product="Putative uncharacterized protein"
FT                   /db_xref="GOA:B3W820"
FT                   /db_xref="InterPro:IPR002694"
FT                   /db_xref="InterPro:IPR025054"
FT                   /db_xref="UniProtKB/TrEMBL:B3W820"
FT                   /inference="similar to AA sequence:Uniprot:Q03BM5_LACC3"
FT                   /inference="ab initio prediction:show20061029"
FT                   /protein_id="CAQ65730.1"
FT                   /locus_tag="LCACT_0597"
FT   CDS             601000..601008
FT                   /transl_table=11
FT                   /product="Putative uncharacterized protein"
FT                   /protein_id="CAQ65731.1"
FT                   /locus_tag="LCACT_0598"
FT   CDS             601076..601153
FT                   /transl_table=11
FT                   /product="Putative uncharacterized protein"
FT                   /db_xref="UniProtKB/TrEMBL:B3W822"
FT                   /protein_id="CAQ65732.1"
FT                   /locus_tag="LCACT_0599"
FT   CDS             complement(601309..601641)
FT                   /transl_table=11
FT                   /product="Putative uncharacterized protein"
FT                   /db_xref="UniProtKB/TrEMBL:B3W7X7"
FT                   /inference="similar to AA sequence:Uniprot:Q03BM1_LACC3"
FT                   /inference="ab initio prediction:show20061029"
FT                   /protein_id="CAQ65733.1"
FT                   /locus_tag="LCACT_0600"
FT   CDS             complement(601701..601844)
FT                   /transl_table=11
FT                   /product="Putative uncharacterized protein"
FT                   /db_xref="UniProtKB/TrEMBL:B3W7X8"
FT                   /protein_id="CAQ65734.1"
FT                   /locus_tag="LCACT_0601"
FT   CDS             complement(601837..602028)
FT                   /transl_table=11
FT                   /product="Putative uncharacterized protein"
FT                   /db_xref="UniProtKB/TrEMBL:B3W7X9"
FT                   /protein_id="CAQ65735.1"
FT                   /locus_tag="LCACT_0602"
FT   CDS             complement(602143..602286)
FT                   /transl_table=11
FT                   /product="Putative uncharacterized protein"
FT                   /db_xref="UniProtKB/TrEMBL:B3W7Y0"
FT                   /protein_id="CAQ65736.1"
FT                   /locus_tag="LCACT_0603"
FT   CDS             complement(602405..602590)
FT                   /transl_table=11
FT                   /product="Putative uncharacterized protein"
FT                   /db_xref="UniProtKB/TrEMBL:B3W7Y1"
FT                   /protein_id="CAQ65737.1"
FT                   /locus_tag="LCACT_0604"
FT   CDS             complement(602600..603046)
FT                   /transl_table=11
FT                   /product="Putative uncharacterized protein"
FT                   /db_xref="UniProtKB/TrEMBL:B3W807"
FT                   /protein_id="CAQ65738.1"
FT                   /locus_tag="LCACT_0605"
FT   CDS             603549..604430
FT                   /transl_table=11
FT                   /product="Mf4.1"
FT                   /db_xref="UniProtKB/TrEMBL:B3W808"
FT                   /inference="similar to AA sequence:Uniprot:Q4VUT2_STRPY"
FT                   /inference="ab initio prediction:show20061029"
FT                   /protein_id="CAQ65739.1"
FT                   /gene="mf4"
FT                   /locus_tag="LCACT_0606"
FT   CDS             604447..604806
FT                   /transl_table=11
FT                   /product="Putative uncharacterized protein"
FT                   /db_xref="GOA:B3W809"
FT                   /db_xref="InterPro:IPR010982"
FT                   /db_xref="UniProtKB/TrEMBL:B3W809"
FT                   /inference="similar to AA sequence:Uniprot:Q03BL9_LACC3"
FT                   /inference="ab initio prediction:show20061029"
FT                   /protein_id="CAQ65740.1"
FT                   /locus_tag="LCACT_0607"
FT   CDS             604885..605556
FT                   /transl_table=11
FT                   /product="Sortase SrtA"
FT                   /db_xref="InterPro:IPR005754"
FT                   /db_xref="InterPro:IPR023365"
FT                   /db_xref="UniProtKB/TrEMBL:B3W810"
FT                   /inference="similar to AA sequence:Uniprot:Q8DZY1_STRA5"
FT                   /inference="ab initio prediction:show20061029"
FT                   /protein_id="CAQ65741.1"
FT                   /gene="srtA"
FT                   /locus_tag="LCACT_0608"
FT   CDS             605691..605921
FT                   /transl_table=11
FT                   /product="Putative uncharacterized protein"
FT                   /db_xref="UniProtKB/TrEMBL:B3W811"
FT                   /inference="similar to AA sequence:Uniprot:Q03BL8_LACC3"
FT                   /inference="ab initio prediction:show20061029"
FT                   /protein_id="CAQ65742.1"
FT                   /locus_tag="LCACT_0609"
FT   CDS             606333..607898
FT                   /transl_table=11
FT                   /product="Chloride channel protein"
FT                   /db_xref="GOA:B3W812"
FT                   /db_xref="InterPro:IPR001807"
FT                   /db_xref="InterPro:IPR006037"
FT                   /db_xref="InterPro:IPR014743"
FT                   /db_xref="UniProtKB/TrEMBL:B3W812"
FT                   /inference="similar to AA sequence:Uniprot:Q88YH1_LACPL"
FT                   /inference="ab initio prediction:show20061029"
FT                   /protein_id="CAQ65743.1"
FT                   /gene="eriC"
FT                   /locus_tag="LCACT_0610"
FT   CDS             complement(608583..608960)
FT                   /transl_table=11
FT                   /product="Putative uncharacterized protein orf-192"
FT                   /db_xref="GOA:B3W813"
FT                   /db_xref="InterPro:IPR002559"
FT                   /db_xref="UniProtKB/TrEMBL:B3W813"
FT                   /inference="similar to AA sequence:Uniprot:O50345_LACHE"
FT                   /inference="ab initio prediction:show20061029"
FT                   /protein_id="CAQ65744.1"
FT                   /gene="orf-192"
FT                   /locus_tag="LCACT_0611"
FT   CDS             complement(609050..609370)
FT                   /transl_table=11
FT                   /product="Transposase tnp4,"
FT                   /db_xref="InterPro:IPR025161"
FT                   /db_xref="UniProtKB/TrEMBL:B3W814"
FT                   /inference="similar to AA sequence:Uniprot:A0NK40_OENOE"
FT                   /inference="ab initio prediction:show20061029"
FT                   /protein_id="CAQ65745.1"
FT                   /gene="tnp4t"
FT                   /locus_tag="LCACT_0612"
FT   CDS             complement(609325..609531)
FT                   /transl_table=11
FT                   /product="Replication initiator protein"
FT                   /db_xref="UniProtKB/TrEMBL:B3W815"
FT                   /inference="similar to AA sequence:Uniprot:A0A3D5_LACS1"
FT                   /inference="ab initio prediction:show20061029"
FT                   /protein_id="CAQ65746.1"
FT                   /gene="repA"
FT                   /locus_tag="LCACT_0613"
FT   CDS             complement(609738..609986)
FT                   /transl_table=11
FT                   /product="Putative uncharacterized protein"
FT                   /db_xref="UniProtKB/TrEMBL:B3W816"
FT                   /inference="similar to AA sequence:Uniprot:Q033R9_LACC3"
FT                   /inference="ab initio prediction:show20061029"
FT                   /protein_id="CAQ65747.1"
FT                   /locus_tag="LCACT_0614"
FT   CDS             complement(610070..612874)
FT                   /transl_table=11
FT                   /product="Cation-transporting ATPase, E1-E2 family"
FT                   /EC_number="3.6.1.-"
FT                   /db_xref="GOA:B3W817"
FT                   /db_xref="InterPro:IPR000695"
FT                   /db_xref="InterPro:IPR001757"
FT                   /db_xref="InterPro:IPR004014"
FT                   /db_xref="InterPro:IPR005834"
FT                   /db_xref="InterPro:IPR006068"
FT                   /db_xref="InterPro:IPR008250"
FT                   /db_xref="InterPro:IPR018303"
FT                   /db_xref="InterPro:IPR023214"
FT                   /db_xref="InterPro:IPR023298"
FT                   /db_xref="InterPro:IPR023299"
FT                   /db_xref="InterPro:IPR023300"
FT                   /db_xref="InterPro:IPR023306"
FT                   /db_xref="UniProtKB/TrEMBL:B3W817"
FT                   /inference="similar to AA sequence:Uniprot:A2RIZ7_LACLM"
FT                   /inference="ab initio prediction:show20061029"
FT                   /protein_id="CAQ65748.1"
FT                   /gene="pacL"
FT                   /locus_tag="LCACT_0615"
FT   CDS             613416..614099
FT                   /transl_table=11
FT                   /product="Transposase"
FT                   /db_xref="UniProtKB/TrEMBL:B3W818"
FT                   /inference="similar to AA sequence:Uniprot:A0NI47_OENOE"
FT                   /inference="ab initio prediction:show20061029"
FT                   /protein_id="CAQ65749.1"
FT                   /gene="tnp6"
FT                   /locus_tag="LCACT_0616"
FT   CDS             614766..615728
FT                   /transl_table=11
FT                   /product="Na+/H+ antiporter"
FT                   /db_xref="GOA:B3W823"
FT                   /db_xref="InterPro:IPR004771"
FT                   /db_xref="InterPro:IPR006153"
FT                   /db_xref="UniProtKB/TrEMBL:B3W823"
FT                   /inference="similar to AA sequence:Uniprot:Q1WRZ2_LACS1"
FT                   /inference="ab initio prediction:show20061029"
FT                   /protein_id="CAQ65750.1"
FT                   /gene="napA"
FT                   /locus_tag="LCACT_0617"
FT   CDS             complement(616029..616958)
FT                   /transl_table=11
FT                   /product="Mannose-6-phosphate isomerase"
FT                   /EC_number="5.3.1.8"
FT                   /db_xref="GOA:B3W827"
FT                   /db_xref="InterPro:IPR011051"
FT                   /db_xref="InterPro:IPR014628"
FT                   /db_xref="InterPro:IPR014710"
FT                   /db_xref="UniProtKB/TrEMBL:B3W827"
FT                   /inference="similar to AA sequence:Uniprot:Q182H9_CLOD6"
FT                   /inference="ab initio prediction:show20061029"
FT                   /protein_id="CAQ65754.1"
FT                   /gene="pmi"
FT                   /locus_tag="LCACT_0618"
FT   CDS             complement(616972..617802)
FT                   /transl_table=11
FT                   /product="Fructose/mannose phosphotransferase system IID
FT                   component"
FT                   /db_xref="GOA:B3W828"
FT                   /db_xref="InterPro:IPR004704"
FT                   /db_xref="UniProtKB/TrEMBL:B3W828"
FT                   /inference="similar to AA sequence:Uniprot:Q27J23_LACPA"
FT                   /inference="ab initio prediction:show20061029"
FT                   /protein_id="CAQ65755.1"
FT                   /gene="fosD"
FT                   /locus_tag="LCACT_0619"
FT   CDS             complement(617815..618669)
FT                   /transl_table=11
FT                   /product="Phospotransferase system PTS, IIC component"
FT                   /db_xref="GOA:B3W8B8"
FT                   /db_xref="InterPro:IPR004700"
FT                   /db_xref="UniProtKB/TrEMBL:B3W8B8"
FT                   /inference="similar to AA sequence:Uniprot:A0NHI9_OENOE"
FT                   /inference="ab initio prediction:show20061029"
FT                   /protein_id="CAQ65756.1"
FT                   /gene="levC"
FT                   /locus_tag="LCACT_0620"
FT   CDS             complement(618698..619192)
FT                   /transl_table=11
FT                   /product="Phospotransferase system PTS, mannose-specific
FT                   IIB component"
FT                   /db_xref="GOA:B3W8B9"
FT                   /db_xref="InterPro:IPR004720"
FT                   /db_xref="UniProtKB/TrEMBL:B3W8B9"
FT                   /inference="similar to AA sequence:Uniprot:A0NHJ0_OENOE"
FT                   /inference="ab initio prediction:show20061029"
FT                   /protein_id="CAQ65757.1"
FT                   /gene="levB"
FT                   /locus_tag="LCACT_0621"
FT   CDS             complement(619236..619595)
FT                   /transl_table=11
FT                   /product="PTS system, mannose-specific IIAB component"
FT                   /EC_number="2.7.1.69"
FT                   /db_xref="GOA:B3W8C0"
FT                   /db_xref="InterPro:IPR004701"
FT                   /db_xref="UniProtKB/TrEMBL:B3W8C0"
FT                   /inference="similar to AA sequence:Uniprot:Q1WVL0_LACS1"
FT                   /inference="ab initio prediction:show20061029"
FT                   /protein_id="CAQ65758.1"
FT                   /gene="manX"
FT                   /locus_tag="LCACT_0622"
FT   CDS             619832..620554
FT                   /transl_table=11
FT                   /product="Deoxyribose-phosphate aldolase
FT                   (Phosphodeoxyriboaldolase) (Deoxyriboaldolase) (DERA)"
FT                   /EC_number="4.1.2.4"
FT                   /db_xref="GOA:B3W8C1"
FT                   /db_xref="InterPro:IPR002915"
FT                   /db_xref="InterPro:IPR011343"
FT                   /db_xref="InterPro:IPR013785"
FT                   /db_xref="UniProtKB/TrEMBL:B3W8C1"
FT                   /inference="similar to AA sequence:Uniprot:DEOC_LACJO"
FT                   /inference="ab initio prediction:show20061029"
FT                   /protein_id="CAQ65759.1"
FT                   /gene="deoC"
FT                   /locus_tag="LCACT_0623"
FT   CDS             620652..621389
FT                   /transl_table=11
FT                   /product="Transcriptional regulator"
FT                   /db_xref="GOA:B3W8C2"
FT                   /db_xref="InterPro:IPR000524"
FT                   /db_xref="InterPro:IPR011663"
FT                   /db_xref="InterPro:IPR011991"
FT                   /db_xref="UniProtKB/TrEMBL:B3W8C2"
FT                   /inference="similar to AA sequence:Uniprot:Q5FLZ0_LACAC"
FT                   /inference="ab initio prediction:show20061029"
FT                   /protein_id="CAQ65760.1"
FT                   /gene="gntR"
FT                   /locus_tag="LCACT_0624"
FT   CDS             621694..622014
FT                   /transl_table=11
FT                   /product="Putative uncharacterized protein"
FT                   /db_xref="UniProtKB/TrEMBL:B3W8C3"
FT                   /protein_id="CAQ65761.1"
FT                   /locus_tag="LCACT_0625"
FT   CDS             622111..622698
FT                   /transl_table=11
FT                   /product="Putative uncharacterized protein orf-195"
FT                   /db_xref="GOA:B3W8C4"
FT                   /db_xref="InterPro:IPR006118"
FT                   /db_xref="InterPro:IPR006119"
FT                   /db_xref="InterPro:IPR009057"
FT                   /db_xref="UniProtKB/TrEMBL:B3W8C4"
FT                   /inference="similar to AA sequence:Uniprot:O50350_LACHE"
FT                   /inference="ab initio prediction:show20061029"
FT                   /protein_id="CAQ65762.1"
FT                   /gene="orf-195"
FT                   /locus_tag="LCACT_0626"
FT   CDS             622833..624194
FT                   /transl_table=11
FT                   /product="XylP protein"
FT                   /db_xref="GOA:B3W8C5"
FT                   /db_xref="InterPro:IPR001927"
FT                   /db_xref="InterPro:IPR016196"
FT                   /db_xref="UniProtKB/TrEMBL:B3W8C5"
FT                   /inference="similar to AA sequence:Uniprot:A0AF78_LISW6"
FT                   /inference="ab initio prediction:show20061029"
FT                   /protein_id="CAQ65763.1"
FT                   /gene="xylP"
FT                   /locus_tag="LCACT_0627"
FT   CDS             624395..624952
FT                   /transl_table=11
FT                   /product="Putative uncharacterized protein"
FT                   /db_xref="UniProtKB/TrEMBL:B3W8C6"
FT                   /inference="similar to AA sequence:Uniprot:Q03BK0_LACC3"
FT                   /inference="ab initio prediction:show20061029"
FT                   /protein_id="CAQ65764.1"
FT                   /locus_tag="LCACT_0628"
FT   CDS             625230..625472
FT                   /transl_table=11
FT                   /product="Predicted outer membrane protein"
FT                   /db_xref="UniProtKB/TrEMBL:B3W8C7"
FT                   /inference="similar to AA sequence:Uniprot:Q035L4_LACC3"
FT                   /inference="ab initio prediction:show20061029"
FT                   /protein_id="CAQ65765.1"
FT                   /locus_tag="LCACT_0629"
FT   CDS             625642..626559
FT                   /transl_table=11
FT                   /product="Thiamine biosynthesis lipoprotein"
FT                   /db_xref="GOA:B3W8F3"
FT                   /db_xref="InterPro:IPR003374"
FT                   /db_xref="InterPro:IPR024932"
FT                   /db_xref="UniProtKB/TrEMBL:B3W8F3"
FT                   /inference="similar to AA sequence:Uniprot:Q5FI41_LACAC"
FT                   /inference="ab initio prediction:show20061029"
FT                   /protein_id="CAQ65772.1"
FT                   /gene="apbE"
FT                   /locus_tag="LCACT_0630"
FT   CDS             626706..627314
FT                   /transl_table=11
FT                   /product="Predicted flavoprotein"
FT                   /db_xref="InterPro:IPR005025"
FT                   /db_xref="UniProtKB/TrEMBL:B3W8F4"
FT                   /inference="similar to AA sequence:Uniprot:Q03BI4_LACC3"
FT                   /inference="ab initio prediction:show20061029"
FT                   /protein_id="CAQ65773.1"
FT                   /locus_tag="LCACT_0631"
FT   CDS             627325..628593
FT                   /transl_table=11
FT                   /product="Predicted flavoprotein"
FT                   /db_xref="InterPro:IPR005025"
FT                   /db_xref="UniProtKB/TrEMBL:B3W8F5"
FT                   /inference="similar to AA sequence:Uniprot:Q03BI3_LACC3"
FT                   /inference="ab initio prediction:show20061029"
FT                   /protein_id="CAQ65774.1"
FT                   /locus_tag="LCACT_0632"
FT   CDS             join(628925..628966,628971..630650)
FT                   /transl_table=11
FT                   /product="D-lactate dehydrogenase"
FT                   /EC_number="1.1.1.28"
FT                   /db_xref="GOA:B3W8F8"
FT                   /db_xref="InterPro:IPR006094"
FT                   /db_xref="InterPro:IPR012256"
FT                   /db_xref="InterPro:IPR015409"
FT                   /db_xref="InterPro:IPR016164"
FT                   /db_xref="InterPro:IPR016166"
FT                   /db_xref="InterPro:IPR016167"
FT                   /db_xref="InterPro:IPR016168"
FT                   /db_xref="InterPro:IPR016172"
FT                   /db_xref="InterPro:IPR016173"
FT                   /db_xref="UniProtKB/TrEMBL:B3W8F8"
FT                   /inference="similar to AA sequence:Uniprot:Q2VHK1_9LACT"
FT                   /inference="ab initio prediction:show20061029"
FT                   /protein_id="CAQ65777.1"
FT                   /gene="dld"
FT                   /locus_tag="LCACT_0633"
FT   CDS             630753..630818
FT                   /transl_table=11
FT                   /product="Putative uncharacterized protein"
FT                   /db_xref="UniProtKB/TrEMBL:B3W8F9"
FT                   /protein_id="CAQ65778.1"
FT                   /locus_tag="LCACT_0634"
FT   CDS             630997..631194
FT                   /transl_table=11
FT                   /product="Putative uncharacterized protein"
FT                   /db_xref="UniProtKB/TrEMBL:B3W8G0"
FT                   /inference="similar to AA sequence:Uniprot:Q036F6_LACC3"
FT                   /inference="ab initio prediction:show20061029"
FT                   /protein_id="CAQ65779.1"
FT                   /locus_tag="LCACT_0635"
FT   CDS             631169..631522
FT                   /transl_table=11
FT                   /product="Degenerate transposase"
FT                   /db_xref="InterPro:IPR008878"
FT                   /db_xref="UniProtKB/TrEMBL:B3W855"
FT                   /inference="similar to AA sequence:Uniprot:Q8DP85_STRR6"
FT                   /inference="ab initio prediction:show20061029"
FT                   /protein_id="CAQ65780.1"
FT                   /gene="transposase E"
FT                   /locus_tag="LCACT_0636"
FT   CDS             631623..633125
FT                   /transl_table=11
FT                   /product="Transposase"
FT                   /db_xref="InterPro:IPR004291"
FT                   /db_xref="InterPro:IPR024463"
FT                   /db_xref="InterPro:IPR024474"
FT                   /db_xref="UniProtKB/TrEMBL:B3W8G2"
FT                   /inference="similar to AA sequence:Uniprot:Q036F8_LACC3"
FT                   /inference="ab initio prediction:show20061029"
FT                   /protein_id="CAQ65781.1"
FT                   /locus_tag="LCACT_0637"
FT   CDS             complement(633271..634377)
FT                   /transl_table=11
FT                   /product="Di-and tricarboxylate transporter"
FT                   /db_xref="GOA:B3W8G3"
FT                   /db_xref="InterPro:IPR004680"
FT                   /db_xref="UniProtKB/TrEMBL:B3W8G3"
FT                   /inference="similar to AA sequence:Uniprot:Q03BI8_LACC3"
FT                   /inference="ab initio prediction:show20061029"
FT                   /protein_id="CAQ65782.1"
FT                   /locus_tag="LCACT_0638"
FT   CDS             complement(634968..635336)
FT                   /transl_table=11
FT                   /product="Putative uncharacterized protein"
FT                   /db_xref="InterPro:IPR006542"
FT                   /db_xref="UniProtKB/TrEMBL:B3W8G4"
FT                   /inference="similar to AA sequence:Uniprot:Q033I6_LACC3"
FT                   /inference="ab initio prediction:show20061029"
FT                   /protein_id="CAQ65783.1"
FT                   /locus_tag="LCACT_0639"
FT   CDS             complement(635820..635939)
FT                   /transl_table=11
FT                   /product="Transposase"
FT                   /db_xref="GOA:B3W8G5"
FT                   /db_xref="InterPro:IPR002514"
FT                   /db_xref="UniProtKB/TrEMBL:B3W8G5"
FT                   /inference="similar to AA sequence:Uniprot:Q8GP64_STRTR"
FT                   /inference="ab initio prediction:show20061029"
FT                   /protein_id="CAQ65784.1"
FT                   /gene="tnp-IS153"
FT                   /locus_tag="LCACT_0640"
FT   CDS             635964..636842
FT                   /transl_table=11
FT                   /product="Endolysin"
FT                   /db_xref="GOA:B3W8G6"
FT                   /db_xref="InterPro:IPR002053"
FT                   /db_xref="InterPro:IPR002482"
FT                   /db_xref="InterPro:IPR003646"
FT                   /db_xref="InterPro:IPR013781"
FT                   /db_xref="InterPro:IPR017853"
FT                   /db_xref="InterPro:IPR018077"
FT                   /db_xref="InterPro:IPR018392"
FT                   /db_xref="UniProtKB/TrEMBL:B3W8G6"
FT                   /inference="similar to AA sequence:Uniprot:A2RJJ4_LACLM"
FT                   /inference="ab initio prediction:show20061029"
FT                   /protein_id="CAQ65785.1"
FT                   /gene="ps356"
FT                   /locus_tag="LCACT_0641"
FT   CDS             637526..638314
FT                   /transl_table=11
FT                   /product="Putative uncharacterized protein"
FT                   /db_xref="UniProtKB/TrEMBL:B3W8G7"
FT                   /inference="similar to AA sequence:Uniprot:Q0LQ76"
FT                   /inference="ab initio prediction:show20061029"
FT                   /protein_id="CAQ65786.1"
FT                   /locus_tag="LCACT_0642"
FT   CDS             complement(638398..639537)
FT                   /transl_table=11
FT                   /product="Cystathionine gamma-synthase"
FT                   /EC_number="2.5.1.48"
FT                   /db_xref="GOA:B3W8G8"
FT                   /db_xref="InterPro:IPR000277"
FT                   /db_xref="InterPro:IPR015421"
FT                   /db_xref="InterPro:IPR015422"
FT                   /db_xref="InterPro:IPR015424"
FT                   /db_xref="UniProtKB/TrEMBL:B3W8G8"
FT                   /inference="similar to AA sequence:Uniprot:A6YH84_LACCA"
FT                   /inference="ab initio prediction:show20061029"
FT                   /protein_id="CAQ65787.1"
FT                   /gene="metB"
FT                   /locus_tag="LCACT_0643"
FT   CDS             complement(639639..640451)
FT                   /transl_table=11
FT                   /product="Collagen binding protein"
FT                   /db_xref="GOA:B3W8G9"
FT                   /db_xref="InterPro:IPR001638"
FT                   /db_xref="InterPro:IPR018313"
FT                   /db_xref="UniProtKB/TrEMBL:B3W8G9"
FT                   /inference="similar to AA sequence:Uniprot:P71482_LACRE"
FT                   /inference="ab initio prediction:show20061029"
FT                   /protein_id="CAQ65788.1"
FT                   /gene="cnb"
FT                   /locus_tag="LCACT_0644"
FT   CDS             complement(640483..641196)
FT                   /transl_table=11
FT                   /product="ABC-type amino acid transport system, permease
FT                   component"
FT                   /db_xref="GOA:B3W8H0"
FT                   /db_xref="InterPro:IPR000515"
FT                   /db_xref="InterPro:IPR010065"
FT                   /db_xref="UniProtKB/TrEMBL:B3W8H0"
FT                   /inference="similar to AA sequence:Uniprot:Q03BH6_LACC3"
FT                   /inference="ab initio prediction:show20061029"
FT                   /protein_id="CAQ65789.1"
FT                   /locus_tag="LCACT_0645"
FT   CDS             641902..642813
FT                   /transl_table=11
FT                   /product="Putative uncharacterized protein"
FT                   /db_xref="UniProtKB/TrEMBL:B3W8H1"
FT                   /inference="similar to AA sequence:Uniprot:Q03BH5_LACC3"
FT                   /inference="ab initio prediction:show20061029"
FT                   /protein_id="CAQ65790.1"
FT                   /locus_tag="LCACT_0646"
FT   CDS             complement(643086..644474)
FT                   /transl_table=11
FT                   /product="Branched-chain amino acid transport system
FT                   carrier protein"
FT                   /db_xref="GOA:B3W8H2"
FT                   /db_xref="InterPro:IPR004685"
FT                   /db_xref="UniProtKB/TrEMBL:B3W8H2"
FT                   /inference="similar to AA sequence:Uniprot:Q1WRP1_LACS1"
FT                   /inference="ab initio prediction:show20061029"
FT                   /protein_id="CAQ65791.1"
FT                   /gene="brnQ"
FT                   /locus_tag="LCACT_0647"
FT   CDS             complement(644904..644945)
FT                   /transl_table=11
FT                   /product="Putative uncharacterized protein"
FT                   /db_xref="UniProtKB/TrEMBL:B3W8H3"
FT                   /protein_id="CAQ65792.1"
FT                   /locus_tag="LCACT_0648"
FT   CDS             645566..646234
FT                   /transl_table=11
FT                   /product="Putative uncharacterized protein"
FT                   /db_xref="UniProtKB/TrEMBL:B3W8C8"
FT                   /inference="similar to AA sequence:Uniprot:Q03BH3_LACC3"
FT                   /inference="ab initio prediction:show20061029"
FT                   /protein_id="CAQ65793.1"
FT                   /locus_tag="LCACT_0649"
FT   CDS             646302..647321
FT                   /transl_table=11
FT                   /product="Cell surface protein"
FT                   /db_xref="InterPro:IPR010317"
FT                   /db_xref="InterPro:IPR021759"
FT                   /db_xref="UniProtKB/TrEMBL:B3W8C9"
FT                   /inference="similar to AA sequence:Uniprot:Q03BH2_LACC3"
FT                   /inference="ab initio prediction:show20061029"
FT                   /protein_id="CAQ65794.1"
FT                   /locus_tag="LCACT_0650"
FT   CDS             647332..647679
FT                   /transl_table=11
FT                   /product="Putative uncharacterized protein"
FT                   /db_xref="InterPro:IPR019931"
FT                   /db_xref="UniProtKB/TrEMBL:B3W8D0"
FT                   /inference="similar to AA sequence:Uniprot:Q03BH1_LACC3"
FT                   /inference="ab initio prediction:show20061029"
FT                   /protein_id="CAQ65795.1"
FT                   /locus_tag="LCACT_0651"
FT   CDS             647676..649697
FT                   /transl_table=11
FT                   /product="Putative uncharacterized protein"
FT                   /db_xref="InterPro:IPR008985"
FT                   /db_xref="InterPro:IPR013320"
FT                   /db_xref="UniProtKB/TrEMBL:B3W8D1"
FT                   /inference="similar to AA sequence:Uniprot:Q03BG3_LACC3"
FT                   /inference="ab initio prediction:show20061029"
FT                   /protein_id="CAQ65796.1"
FT                   /locus_tag="LCACT_0652"
FT   CDS             649818..649934
FT                   /transl_table=11
FT                   /product="Putative uncharacterized protein"
FT                   /db_xref="UniProtKB/TrEMBL:B3W8D2"
FT                   /inference="similar to AA sequence:Uniprot:Q03BG9_LACC3"
FT                   /inference="ab initio prediction:show20061029"
FT                   /protein_id="CAQ65797.1"
FT                   /locus_tag="LCACT_0653"
FT   CDS             650537..651238
FT                   /transl_table=11
FT                   /product="Putative uncharacterized protein"
FT                   /db_xref="UniProtKB/TrEMBL:B3W8D3"
FT                   /inference="similar to AA sequence:Uniprot:Q03BG6_LACC3"
FT                   /inference="ab initio prediction:show20061029"
FT                   /protein_id="CAQ65798.1"
FT                   /locus_tag="LCACT_0654"
FT   CDS             651390..651749
FT                   /transl_table=11
FT                   /product="Putative uncharacterized protein"
FT                   /db_xref="InterPro:IPR019931"
FT                   /db_xref="UniProtKB/TrEMBL:B3W8D4"
FT                   /inference="similar to AA sequence:Uniprot:Q03BG5_LACC3"
FT                   /inference="ab initio prediction:show20061029"
FT                   /protein_id="CAQ65799.1"
FT                   /locus_tag="LCACT_0655"
FT   CDS             651730..652434
FT                   /transl_table=11
FT                   /product="Putative uncharacterized protein"
FT                   /db_xref="UniProtKB/TrEMBL:B3W8D5"
FT                   /inference="similar to AA sequence:Uniprot:Q03BG4_LACC3"
FT                   /inference="ab initio prediction:show20061029"
FT                   /protein_id="CAQ65800.1"
FT                   /locus_tag="LCACT_0656"
FT   CDS             652583..654598
FT                   /transl_table=11
FT                   /product="Putative uncharacterized protein"
FT                   /db_xref="InterPro:IPR008985"
FT                   /db_xref="InterPro:IPR013320"
FT                   /db_xref="UniProtKB/TrEMBL:B3W8D6"
FT                   /inference="similar to AA sequence:Uniprot:Q03BG3_LACC3"
FT                   /inference="ab initio prediction:show20061029"
FT                   /protein_id="CAQ65801.1"
FT                   /locus_tag="LCACT_0657"
FT   CDS             complement(654674..655684)
FT                   /transl_table=11
FT                   /product="Permease, DMT family"
FT                   /db_xref="GOA:B3W8D7"
FT                   /db_xref="InterPro:IPR000620"
FT                   /db_xref="UniProtKB/TrEMBL:B3W8D7"
FT                   /inference="similar to AA sequence:Uniprot:Q11SV7_CYTH3"
FT                   /inference="ab initio prediction:show20061029"
FT                   /protein_id="CAQ65802.1"
FT                   /gene="yicL"
FT                   /locus_tag="LCACT_0658"
FT   CDS             complement(655816..657543)
FT                   /transl_table=11
FT                   /product="Putative uncharacterized protein"
FT                   /db_xref="UniProtKB/TrEMBL:B3W8D8"
FT                   /inference="similar to AA sequence:Uniprot:Q03BG1_LACC3"
FT                   /inference="ab initio prediction:show20061029"
FT                   /protein_id="CAQ65803.1"
FT                   /locus_tag="LCACT_0659"
FT   CDS             complement(657530..658324)
FT                   /transl_table=11
FT                   /product="ABC-type multidrug transport system, ATPase
FT                   component"
FT                   /db_xref="GOA:B3W8D9"
FT                   /db_xref="InterPro:IPR003439"
FT                   /db_xref="InterPro:IPR003593"
FT                   /db_xref="InterPro:IPR017871"
FT                   /db_xref="UniProtKB/TrEMBL:B3W8D9"
FT                   /inference="similar to AA sequence:Uniprot:Q8RBH0_THETN"
FT                   /inference="ab initio prediction:show20061029"
FT                   /protein_id="CAQ65804.1"
FT                   /gene="CcmA5"
FT                   /locus_tag="LCACT_0660"
FT   CDS             complement(658576..659124)
FT                   /transl_table=11
FT                   /product="Hypothetical membrane spanning protein"
FT                   /db_xref="GOA:B3W8E0"
FT                   /db_xref="InterPro:IPR009825"
FT                   /db_xref="UniProtKB/TrEMBL:B3W8E0"
FT                   /inference="similar to AA sequence:Uniprot:Q1JGP3_STRPD"
FT                   /inference="ab initio prediction:show20061029"
FT                   /protein_id="CAQ65805.1"
FT                   /gene="pdxK"
FT                   /locus_tag="LCACT_0661"
FT   CDS             complement(659172..659939)
FT                   /transl_table=11
FT                   /product="Phosphomethylpyrimidine kinase type-1"
FT                   /db_xref="GOA:B3W8E1"
FT                   /db_xref="InterPro:IPR013749"
FT                   /db_xref="UniProtKB/TrEMBL:B3W8E1"
FT                   /inference="similar to AA sequence:Uniprot:A4M702"
FT                   /inference="ab initio prediction:show20061029"
FT                   /protein_id="CAQ65806.1"
FT                   /locus_tag="LCACT_0662"
FT   CDS             complement(660296..661168)
FT                   /transl_table=11
FT                   /product="5,10-methylenetetrahydrofolate reductase"
FT                   /EC_number="1.5.1.20"
FT                   /db_xref="GOA:B3W8E2"
FT                   /db_xref="InterPro:IPR003171"
FT                   /db_xref="InterPro:IPR004620"
FT                   /db_xref="UniProtKB/TrEMBL:B3W8E2"
FT                   /inference="similar to AA sequence:Uniprot:A7GDU9_CLOBL"
FT                   /inference="ab initio prediction:show20061029"
FT                   /protein_id="CAQ65807.1"
FT                   /gene="metF"
FT                   /locus_tag="LCACT_0663"
FT   CDS             complement(661146..663431)
FT                   /transl_table=11
FT                   /product="5-methyltetrahydropteroyltriglutamate--homocysteine
FT                   methyltransferase (Methionine synthase, vitamin-B12
FT                   independent isozyme) (Cobalamin-independent methionine
FT                   synthase)"
FT                   /EC_number="2.1.1.14"
FT                   /db_xref="GOA:B3W8E3"
FT                   /db_xref="InterPro:IPR002629"
FT                   /db_xref="InterPro:IPR006276"
FT                   /db_xref="InterPro:IPR013215"
FT                   /db_xref="UniProtKB/TrEMBL:B3W8E3"
FT                   /inference="similar to AA sequence:Uniprot:METE_STRSV"
FT                   /inference="ab initio prediction:show20061029"
FT                   /protein_id="CAQ65808.1"
FT                   /gene="metE"
FT                   /locus_tag="LCACT_0664"
FT   CDS             complement(663743..663802)
FT                   /transl_table=11
FT                   /product="Putative uncharacterized protein"
FT                   /db_xref="UniProtKB/TrEMBL:B3W8E4"
FT                   /protein_id="CAQ65809.1"
FT                   /locus_tag="LCACT_0665"
FT   CDS             664566..666284
FT                   /transl_table=11
FT                   /product="ABC-type multidrug transport system, ATPase and
FT                   permease component"
FT                   /db_xref="GOA:B3W8E5"
FT                   /db_xref="InterPro:IPR001140"
FT                   /db_xref="InterPro:IPR003439"
FT                   /db_xref="InterPro:IPR003593"
FT                   /db_xref="InterPro:IPR011527"
FT                   /db_xref="InterPro:IPR017940"
FT                   /db_xref="UniProtKB/TrEMBL:B3W8E5"
FT                   /inference="similar to AA sequence:Uniprot:Q03BF4_LACC3"
FT                   /inference="ab initio prediction:show20061029"
FT                   /protein_id="CAQ65810.1"
FT                   /locus_tag="LCACT_0666"
FT   CDS             666289..668070
FT                   /transl_table=11
FT                   /product="ABC-type multidrug transport system, ATPase and
FT                   permease component"
FT                   /db_xref="GOA:B3W8E6"
FT                   /db_xref="InterPro:IPR001140"
FT                   /db_xref="InterPro:IPR003439"
FT                   /db_xref="InterPro:IPR003593"
FT                   /db_xref="InterPro:IPR011527"
FT                   /db_xref="InterPro:IPR017871"
FT                   /db_xref="InterPro:IPR017940"
FT                   /db_xref="UniProtKB/TrEMBL:B3W8E6"
FT                   /inference="similar to AA sequence:Uniprot:Q03BF3_LACC3"
FT                   /inference="ab initio prediction:show20061029"
FT                   /protein_id="CAQ65811.1"
FT                   /locus_tag="LCACT_0667"
FT   CDS             668232..669476
FT                   /transl_table=11
FT                   /product="Oxalate/Formate Antiporter"
FT                   /db_xref="GOA:B3W6X7"
FT                   /db_xref="InterPro:IPR011701"
FT                   /db_xref="InterPro:IPR016196"
FT                   /db_xref="InterPro:IPR020846"
FT                   /db_xref="UniProtKB/TrEMBL:B3W6X7"
FT                   /inference="similar to AA sequence:Uniprot:A2RJ17_LACLM"
FT                   /inference="ab initio prediction:show20061029"
FT                   /protein_id="CAQ65812.1"
FT                   /gene="oxlT"
FT                   /locus_tag="LCACT_0668"
FT   CDS             669763..670479
FT                   /transl_table=11
FT                   /product="Transcription regulator"
FT                   /db_xref="GOA:B3W6X8"
FT                   /db_xref="InterPro:IPR000524"
FT                   /db_xref="InterPro:IPR011663"
FT                   /db_xref="InterPro:IPR011991"
FT                   /db_xref="InterPro:IPR012770"
FT                   /db_xref="UniProtKB/TrEMBL:B3W6X8"
FT                   /inference="similar to AA sequence:Uniprot:Q88ZP6_LACPL"
FT                   /inference="ab initio prediction:show20061029"
FT                   /protein_id="CAQ65813.1"
FT                   /gene="treR"
FT                   /locus_tag="LCACT_0669"
FT   CDS             670705..672351
FT                   /transl_table=11
FT                   /product="Alpha, alpha-phosphotrehalase"
FT                   /EC_number="3.2.1.93"
FT                   /db_xref="GOA:B3W6X9"
FT                   /db_xref="InterPro:IPR006047"
FT                   /db_xref="InterPro:IPR006589"
FT                   /db_xref="InterPro:IPR012769"
FT                   /db_xref="InterPro:IPR013780"
FT                   /db_xref="InterPro:IPR013781"
FT                   /db_xref="InterPro:IPR015902"
FT                   /db_xref="InterPro:IPR017853"
FT                   /db_xref="InterPro:IPR022567"
FT                   /db_xref="UniProtKB/TrEMBL:B3W6X9"
FT                   /inference="similar to AA sequence:Uniprot:Q88ZP5_LACPL"
FT                   /inference="ab initio prediction:show20061029"
FT                   /protein_id="CAQ65814.1"
FT                   /gene="treA"
FT                   /locus_tag="LCACT_0670"
FT   CDS             672442..674445
FT                   /transl_table=11
FT                   /product="Beta-glucosides PTS, EIIABC"
FT                   /EC_number="2.7.1.69"
FT                   /db_xref="GOA:B3W6Y0"
FT                   /db_xref="InterPro:IPR001127"
FT                   /db_xref="InterPro:IPR001996"
FT                   /db_xref="InterPro:IPR003352"
FT                   /db_xref="InterPro:IPR011055"
FT                   /db_xref="InterPro:IPR013013"
FT                   /db_xref="InterPro:IPR018113"
FT                   /db_xref="UniProtKB/TrEMBL:B3W6Y0"
FT                   /inference="similar to AA sequence:Uniprot:Q88ZP4_LACPL"
FT                   /inference="ab initio prediction:show20061029"
FT                   /protein_id="CAQ65815.1"
FT                   /gene="pts4ABC"
FT                   /locus_tag="LCACT_0671"
FT   CDS             674784..676088
FT                   /transl_table=11
FT                   /product="Serine/threonine transporter sstT
FT                   (Na(+)/serine-threonine symporter)"
FT                   /db_xref="GOA:B3W6Y1"
FT                   /db_xref="InterPro:IPR001991"
FT                   /db_xref="InterPro:IPR023025"
FT                   /db_xref="UniProtKB/Swiss-Prot:B3W6Y1"
FT                   /inference="similar to AA sequence:Uniprot:SSTT_LACC3"
FT                   /inference="ab initio prediction:show20061029"
FT                   /protein_id="CAQ65816.1"
FT                   /gene="sstT"
FT                   /locus_tag="LCACT_0672"
FT   CDS             676308..677783
FT                   /transl_table=11
FT                   /product="Amino acid transporter"
FT                   /db_xref="GOA:B3W6Y2"
FT                   /db_xref="InterPro:IPR002293"
FT                   /db_xref="InterPro:IPR015606"
FT                   /db_xref="UniProtKB/TrEMBL:B3W6Y2"
FT                   /inference="similar to AA sequence:Uniprot:Q03BE7_LACC3"
FT                   /inference="ab initio prediction:show20061029"
FT                   /protein_id="CAQ65817.1"
FT                   /locus_tag="LCACT_0673"
FT   CDS             complement(677909..678847)
FT                   /transl_table=11
FT                   /product="Ldh protein"
FT                   /EC_number="1.1.1.27"
FT                   /db_xref="GOA:B3W6Y3"
FT                   /db_xref="InterPro:IPR001236"
FT                   /db_xref="InterPro:IPR001557"
FT                   /db_xref="InterPro:IPR011304"
FT                   /db_xref="InterPro:IPR015955"
FT                   /db_xref="InterPro:IPR016040"
FT                   /db_xref="InterPro:IPR018177"
FT                   /db_xref="InterPro:IPR022383"
FT                   /db_xref="UniProtKB/TrEMBL:B3W6Y3"
FT                   /inference="similar to AA sequence:Uniprot:A0AF08_LISW6"
FT                   /inference="ab initio prediction:show20061029"
FT                   /protein_id="CAQ65818.1"
FT                   /gene="ldh"
FT                   /locus_tag="LCACT_0674"
FT   CDS             679129..680469
FT                   /transl_table=11
FT                   /product="NADP-specific glutamate dehydrogenase"
FT                   /EC_number="1.4.1.3"
FT                   /db_xref="GOA:B3W6Y4"
FT                   /db_xref="InterPro:IPR006095"
FT                   /db_xref="InterPro:IPR006096"
FT                   /db_xref="InterPro:IPR006097"
FT                   /db_xref="InterPro:IPR014362"
FT                   /db_xref="InterPro:IPR016040"
FT                   /db_xref="UniProtKB/TrEMBL:B3W6Y4"
FT                   /inference="similar to AA sequence:Uniprot:A0AQX1_LACSK"
FT                   /inference="ab initio prediction:show20061029"
FT                   /protein_id="CAQ65819.1"
FT                   /gene="gdh"
FT                   /locus_tag="LCACT_0675"
FT   CDS             680642..680842
FT                   /transl_table=11
FT                   /product="Cold shock protein A"
FT                   /db_xref="GOA:B3W6Y5"
FT                   /db_xref="InterPro:IPR002059"
FT                   /db_xref="InterPro:IPR011129"
FT                   /db_xref="InterPro:IPR012156"
FT                   /db_xref="InterPro:IPR012340"
FT                   /db_xref="InterPro:IPR016027"
FT                   /db_xref="InterPro:IPR019844"
FT                   /db_xref="UniProtKB/TrEMBL:B3W6Y5"
FT                   /inference="similar to AA sequence:Uniprot:Q70LR3_LACCA"
FT                   /inference="ab initio prediction:show20061029"
FT                   /protein_id="CAQ65820.1"
FT                   /gene="cspA"
FT                   /locus_tag="LCACT_0676"
FT   CDS             complement(680921..680992)
FT                   /transl_table=11
FT                   /product="Putative uncharacterized protein"
FT                   /db_xref="UniProtKB/TrEMBL:B3W6Y6"
FT                   /protein_id="CAQ65821.1"
FT                   /locus_tag="LCACT_0677"
FT   CDS             complement(681006..681443)
FT                   /transl_table=11
FT                   /product="Putative uncharacterized protein"
FT                   /db_xref="InterPro:IPR021396"
FT                   /db_xref="UniProtKB/TrEMBL:B3W6Y7"
FT                   /inference="similar to AA sequence:Uniprot:Q03BE4_LACC3"
FT                   /inference="ab initio prediction:show20061029"
FT                   /protein_id="CAQ65822.1"
FT                   /locus_tag="LCACT_0678"
FT   CDS             complement(681595..682035)
FT                   /transl_table=11
FT                   /product="Organic hydroperoxide resistance protein"
FT                   /db_xref="GOA:B3W6Y8"
FT                   /db_xref="InterPro:IPR003718"
FT                   /db_xref="InterPro:IPR015946"
FT                   /db_xref="UniProtKB/TrEMBL:B3W6Y8"
FT                   /inference="similar to AA sequence:Uniprot:A4F665_SACEN"
FT                   /inference="ab initio prediction:show20061029"
FT                   /protein_id="CAQ65823.1"
FT                   /gene="ohrA"
FT                   /locus_tag="LCACT_0679"
FT   CDS             complement(682235..683716)
FT                   /transl_table=11
FT                   /product="Lsa"
FT                   /db_xref="GOA:B3W6Y9"
FT                   /db_xref="InterPro:IPR003439"
FT                   /db_xref="InterPro:IPR003593"
FT                   /db_xref="InterPro:IPR017871"
FT                   /db_xref="UniProtKB/TrEMBL:B3W6Y9"
FT                   /inference="similar to AA sequence:Uniprot:Q7WT47_ENTFA"
FT                   /inference="ab initio prediction:show20061029"
FT                   /protein_id="CAQ65824.1"
FT                   /gene="lsa"
FT                   /locus_tag="LCACT_0680"
FT   CDS             complement(684067..684417)
FT                   /transl_table=11
FT                   /product="Oxidoreductase"
FT                   /db_xref="GOA:B3W6Z0"
FT                   /db_xref="InterPro:IPR016040"
FT                   /db_xref="UniProtKB/TrEMBL:B3W6Z0"
FT                   /inference="similar to AA sequence:Uniprot:Q9CGI7_LACLA"
FT                   /inference="ab initio prediction:show20061029"
FT                   /protein_id="CAQ65825.1"
FT                   /gene="ylbE"
FT                   /locus_tag="LCACT_0681"
FT   CDS             complement(685265..686110)
FT                   /transl_table=11
FT                   /product="ARA1 protein"
FT                   /db_xref="GOA:B3W6Z1"
FT                   /db_xref="InterPro:IPR001395"
FT                   /db_xref="InterPro:IPR020471"
FT                   /db_xref="InterPro:IPR023210"
FT                   /db_xref="UniProtKB/TrEMBL:B3W6Z1"
FT                   /inference="similar to AA sequence:Uniprot:Q65UR6_MANSM"
FT                   /inference="ab initio prediction:show20061029"
FT                   /protein_id="CAQ65826.1"
FT                   /gene="ara1"
FT                   /locus_tag="LCACT_0682"
FT   CDS             complement(686289..687671)
FT                   /transl_table=11
FT                   /product="Amino acid permease-associated region"
FT                   /db_xref="GOA:B3W6Z2"
FT                   /db_xref="InterPro:IPR002293"
FT                   /db_xref="InterPro:IPR004840"
FT                   /db_xref="InterPro:IPR004841"
FT                   /db_xref="UniProtKB/TrEMBL:B3W6Z2"
FT                   /inference="similar to AA sequence:Uniprot:Q2ALW7"
FT                   /inference="ab initio prediction:show20061029"
FT                   /protein_id="CAQ65827.1"
FT                   /locus_tag="LCACT_0683"
FT   CDS             687924..690113
FT                   /transl_table=11
FT                   /product="Putative uncharacterized protein"
FT                   /db_xref="InterPro:IPR024524"
FT                   /db_xref="UniProtKB/TrEMBL:B3W6Z3"
FT                   /inference="similar to AA sequence:Uniprot:Q03BD8_LACC3"
FT                   /inference="ab initio prediction:show20061029"
FT                   /protein_id="CAQ65828.1"
FT                   /locus_tag="LCACT_0684"
FT   CDS             complement(690205..692160)
FT                   /transl_table=11
FT                   /product="YvgP"
FT                   /db_xref="GOA:B3W6Z4"
FT                   /db_xref="InterPro:IPR006153"
FT                   /db_xref="InterPro:IPR018422"
FT                   /db_xref="UniProtKB/TrEMBL:B3W6Z4"
FT                   /inference="similar to AA sequence:Uniprot:A7Z8R4_BACA2"
FT                   /inference="ab initio prediction:show20061029"
FT                   /protein_id="CAQ65829.1"
FT                   /gene="yvgP"
FT                   /locus_tag="LCACT_0685"
FT   CDS             complement(692609..693016)
FT                   /transl_table=11
FT                   /product="Putative uncharacterized protein"
FT                   /db_xref="InterPro:IPR021560"
FT                   /db_xref="UniProtKB/TrEMBL:B3W6Z5"
FT                   /inference="similar to AA sequence:Uniprot:Q03BD6_LACC3"
FT                   /inference="ab initio prediction:show20061029"
FT                   /protein_id="CAQ65830.1"
FT                   /locus_tag="LCACT_0686"
FT   CDS             complement(693027..693479)
FT                   /transl_table=11
FT                   /product="Sensory transduction protein lytR"
FT                   /db_xref="GOA:B3W6Z6"
FT                   /db_xref="InterPro:IPR007492"
FT                   /db_xref="UniProtKB/TrEMBL:B3W6Z6"
FT                   /inference="similar to AA sequence:Uniprot:LYTR_STRA3"
FT                   /inference="ab initio prediction:show20061029"
FT                   /protein_id="CAQ65831.1"
FT                   /gene="lytR"
FT                   /locus_tag="LCACT_0687"
FT   CDS             complement(693531..694397)
FT                   /transl_table=11
FT                   /product="ABC-type multidrug transport system, permease
FT                   component"
FT                   /db_xref="GOA:B3W6Z7"
FT                   /db_xref="InterPro:IPR013525"
FT                   /db_xref="UniProtKB/TrEMBL:B3W6Z7"
FT                   /inference="similar to AA sequence:Uniprot:Q03BD4_LACC3"
FT                   /inference="ab initio prediction:show20061029"
FT                   /protein_id="CAQ65832.1"
FT                   /locus_tag="LCACT_0688"
FT   CDS             complement(694397..695290)
FT                   /transl_table=11
FT                   /product="CcmA"
FT                   /db_xref="GOA:B3W6Z8"
FT                   /db_xref="InterPro:IPR003439"
FT                   /db_xref="InterPro:IPR003593"
FT                   /db_xref="UniProtKB/TrEMBL:B3W6Z8"
FT                   /inference="similar to AA sequence:Uniprot:Q7NBI3_MYCGA"
FT                   /inference="ab initio prediction:show20061029"
FT                   /protein_id="CAQ65833.1"
FT                   /gene="ccmA"
FT                   /locus_tag="LCACT_0689"
FT   CDS             complement(695521..696300)
FT                   /transl_table=11
FT                   /product="Alpha/beta hydrolase superfamily protein"
FT                   /db_xref="GOA:B3W6Z9"
FT                   /db_xref="InterPro:IPR010315"
[truncated: 5,698,228 more chars]
