# Supplementary material for: Comparative genome analysis of Lactobacillus casei strains isolated from Actimel and Yakult products reveals marked similarities and points to a common origin
Source: Microb Biotechnol. 2013 Jul 1;6(5):576–87. doi: 10.1111/1751-7915.12062 (PMC3918159; doi:10.1111/1751-7915.12062)
Supplement: File S4 — Draft genome annotation of pYAK plasmid. [file mbt0006-0576-sd4.embl]

ID                   pYAK_plasmid ; ; ; ; ; 59597 BP.
FH   Key             Location/Qualifiers
FH                   
FT   CDS             2187..2228
FT                   /inference="ab initio prediction:Prodigal_v2.60"
FT                   /codon_start=1
FT                   /transl_table=11
FT                   /product="hypothetical protein"
FT                   /protein_id="YP_007327687.1"
FT                   /db_xref="GI:436843329"
FT                   /db_xref="GeneID:14423818"
FT                   /locus_tag="pYAK_00001"
FT   CDS             complement(2225..2782)
FT                   /gene="cysE"
FT                   /EC_number="2.3.1.30"
FT                   /inference="ab initio
FT                   prediction:GeneMark.hmm,Prodigal_v2.60,Critica_1.05"
FT                   /note="Product derived from UniProtKB/Swiss-Prot:P71405"
FT                   /codon_start=1
FT                   /transl_table=11
FT                   /product="Serine acetyltransferase"
FT                   /protein_id="YP_007327686.1"
FT                   /db_xref="GI:436843328"
FT                   /db_xref="GeneID:14423825"
FT                   /locus_tag="pYAK_00002"
FT   CDS             complement(2748..3932)
FT                   /gene="metB"
FT                   /EC_number="2.5.1.48"
FT                   /inference="ab initio
FT                   prediction:GeneMark.hmm,Prodigal_v2.60,
FT                   glimmer3/rbs_finder,Critica_1.05"
FT                   /note="Product derived from
FT                   UniProtKB/Swiss-Prot:Q1M0P5;Gene name derived from
FT                   UniProtKB/Swiss-Prot:Q1M0P5;EC number derived from
FT                   UniProtKB/Swiss-Prot:Q1M0P5"
FT                   /codon_start=1
FT                   /transl_table=11
FT                   /product="Cystathionine gamma-synthase"
FT                   /protein_id="YP_007327685.1"
FT                   /db_xref="GI:436843327"
FT                   /db_xref="GeneID:14423819"
FT                   /locus_tag="pYAK_00003"
FT   CDS             complement(3954..4865)
FT                   /gene="cysM"
FT                   /EC_number="2.5.1.47"
FT                   /inference="ab initio
FT                   prediction:GeneMark.hmm,Prodigal_v2.60,Critica_1.05"
FT                   /note="Product derived from
FT                   UniProtKB/Swiss-Prot:P56067;Gene name derived from
FT                   UniProtKB/Swiss-Prot:P56067;EC number derived from
FT                   UniProtKB/Swiss-Prot:P56067"
FT                   /codon_start=1
FT                   /transl_table=11
FT                   /product="Cysteine synthase"
FT                   /protein_id="YP_007327684.1"
FT                   /db_xref="GI:436843326"
FT                   /db_xref="GeneID:14423795"
FT                   /locus_tag="pYAK_00004"
FT   CDS             5337..5402
FT                   /inference="similar to AA sequence"
FT                   /note="Product derived from UniProtKB/Trembl:A8YXP5"
FT                   /codon_start=1
FT                   /transl_table=11
FT                   /product="hypothetical protein"
FT                   /protein_id="YP_007327683.1"
FT                   /db_xref="GI:436843325"
FT                   /db_xref="GeneID:14423822"
FT                   /locus_tag="pYAK_00005"
FT   CDS             5609..8776
FT                   /gene="hsdR"
FT                   /EC_number="3.1.21.3"
FT                   /inference="similar to AA sequence"
FT                   /note="Product derived from
FT                   UniProtKB/Swiss-Prot:Q5HK76;Gene name derived from
FT                   UniProtKB/Swiss-Prot:Q5HK76;EC number derived from
FT                   UniProtKB/Swiss-Prot:Q5HK76"
FT                   /codon_start=1
FT                   /transl_table=11
FT                   /product="Type-1 restriction enzyme R protein"
FT                   /protein_id="YP_007327682.1"
FT                   /db_xref="GI:436843324"
FT                   /db_xref="GeneID:14423821"
FT                   /locus_tag="pYAK_00006"
FT   CDS             8790..10406
FT                   /gene="hsdM"
FT                   /EC_number="2.1.1.72"
FT                   /inference="ab initio
FT                   prediction:Blast,GeneMark.hmm,Prodigal_v2.60,glimmer3/
FT                   rbs_finder,Critica_1.05"
FT                   /note="Product derived from
FT                   UniProtKB/Swiss-Prot:Q47163;Gene name derived from
FT                   UniProtKB/Swiss-Prot:Q47163;EC number derived from
FT                   UniProtKB/Swiss-Prot:Q47163"
FT                   /codon_start=1
FT                   /transl_table=11
FT                   /product="Type I restriction enzyme EcoprrI M protein"
FT                   /protein_id="YP_007327681.1"
FT                   /db_xref="GI:436843323"
FT                   /db_xref="GeneID:14423794"
FT                   /locus_tag="pYAK_00007"
FT   CDS             10403..11029
FT                   /inference="ab initio
FT                   prediction:Blast,GeneMark.hmm,Prodigal_v2.60,glimmer3/
FT                   rbs_finder,Critica_1.05"
FT                   /note="Product derived from UniProtKB/Trembl:C2FAK0"
FT                   /codon_start=1
FT                   /transl_table=11
FT                   /product="Type I site-specific deoxyribonuclease
FT                   specificity subunit"
FT                   /protein_id="YP_007327680.1"
FT                   /db_xref="GI:436843322"
FT                   /db_xref="GeneID:14423793"
FT                   /locus_tag="pYAK_00008"
FT   CDS             11414..11884
FT                   /inference="similar to AA sequence"
FT                   /note="Product derived from UniProtKB/Trembl:C5FBB9"
FT                   /codon_start=1
FT                   /transl_table=11
FT                   /product="Transposase"
FT                   /protein_id="YP_007327679.1"
FT                   /db_xref="GI:436843321"
FT                   /db_xref="GeneID:14423792"
FT                   /locus_tag="pYAK_00009"
FT   CDS             complement(11892..12260)
FT                   /inference="ab initio
FT                   prediction:GeneMark.hmm,Prodigal_v2.60,Critica_1.05"
FT                   /note="Product derived from UniProtKB/Trembl:C5FB53"
FT                   /codon_start=1
FT                   /transl_table=11
FT                   /product="hypothetical protein"
FT                   /protein_id="YP_007327678.1"
FT                   /db_xref="GI:436843320"
FT                   /db_xref="GeneID:14423829"
FT                   /locus_tag="pYAK_00010"
FT   CDS             complement(12257..13180)
FT                   /gene="sdc"
FT                   /EC_number="3.1.21.1"
FT                   /inference="ab initio
FT                   prediction:GeneMark.hmm,glimmer3/rbs_finder,Critica_1.05"
FT                   /note="Product derived from
FT                   UniProtKB/Swiss-Prot:P26295;Gene name derived from
FT                   UniProtKB/Swiss-Prot:P26295;EC number derived from
FT                   UniProtKB/Swiss-Prot:P26295"
FT                   /codon_start=1
FT                   /transl_table=11
FT                   /product="Deoxyribonuclease"
FT                   /protein_id="YP_007327677.1"
FT                   /db_xref="GI:436843319"
FT                   /db_xref="GeneID:14423831"
FT                   /locus_tag="pYAK_00011"
FT   CDS             13210..13923
FT                   /gene="tnp_2"
FT                   /inference="similar to AA sequence"
FT                   /note="Product derived from
FT                   UniProtKB/Swiss-Prot:P0A045;Gene name derived from
FT                   UniProtKB/Swiss-Prot:P0A045"
FT                   /codon_start=1
FT                   /transl_table=11
FT                   /product="Transposase for insertion sequence-like element
FT                   IS431mec"
FT                   /protein_id="YP_007327676.1"
FT                   /db_xref="GI:436843318"
FT                   /db_xref="GeneID:14423791"
FT                   /locus_tag="pYAK_00012"
FT   CDS             complement(14260..15090)
FT                   /inference="ab initio
FT                   prediction:GeneMark.hmm,Prodigal_v2.60,
FT                   glimmer3/rbs_finder,Critica_1.05"
FT                   /note="Product derived from UniProtKB/Swiss-Prot:P73846"
FT                   /codon_start=1
FT                   /transl_table=11
FT                   /product="Uncharacterized protein slr1717"
FT                   /protein_id="YP_007327675.1"
FT                   /db_xref="GI:436843317"
FT                   /db_xref="GeneID:14423820"
FT                   /locus_tag="pYAK_00013"
FT   CDS             complement(15115..15849)
FT                   /gene="glpF"
FT                   /inference="ab initio prediction:glimmer3/rbs_finder"
FT                   /note="Product derived from
FT                   UniProtKB/Swiss-Prot:Q9X1E3;Gene name derived from
FT                   UniProtKB/Swiss-Prot:Q9X1E3"
FT                   /codon_start=1
FT                   /transl_table=11
FT                   /product="Probable glycerol uptake facilitator protein"
FT                   /protein_id="YP_007327674.1"
FT                   /db_xref="GI:436843316"
FT                   /db_xref="GeneID:14423824"
FT                   /locus_tag="pYAK_00014"
FT   CDS             complement(15836..16267)
FT                   /gene="larC2"
FT                   /inference="ab initio
FT                   prediction:GeneMark.hmm,Prodigal_v2.60,Critica_1.05"
FT                   /note="Product derived from UniProtKB/Trembl:F9UST2;Gene
FT                   name derived from UniProtKB/Trembl:F9UST2"
FT                   /codon_start=1
FT                   /transl_table=11
FT                   /product="Lactate racemization operon protein
FT                   LarC,C-terminal domain"
FT                   /protein_id="YP_007327673.1"
FT                   /db_xref="GI:436843315"
FT                   /db_xref="GeneID:14423790"
FT                   /locus_tag="pYAK_00015"
FT   CDS             complement(16306..17097)
FT                   /inference="ab initio
FT                   prediction:GeneMark.hmm,Prodigal_v2.60,
FT                   glimmer3/rbs_finder,Critica_1.05"
FT                   /note="Product derived from UniProtKB/Swiss-Prot:A3DCC8"
FT                   /codon_start=1
FT                   /transl_table=11
FT                   /product="UPF0272 protein Cthe_0369"
FT                   /protein_id="YP_007327672.1"
FT                   /db_xref="GI:436843314"
FT                   /db_xref="GeneID:14423789"
FT                   /locus_tag="pYAK_00016"
FT   CDS             complement(17128..17868)
FT                   /inference="ab initio
FT                   prediction:GeneMark.hmm,Prodigal_v2.60,
FT                   glimmer3/rbs_finder,Critica_1.05"
FT                   /note="Product derived from UniProtKB/Swiss-Prot:Q57629"
FT                   /codon_start=1
FT                   /transl_table=11
FT                   /product="Uncharacterized protein MJ0165"
FT                   /protein_id="YP_007327671.1"
FT                   /db_xref="GI:436843313"
FT                   /db_xref="GeneID:14423830"
FT                   /locus_tag="pYAK_00017"
FT   CDS             complement(17943..18656)
FT                   /gene="tnp"
FT                   /inference="ab initio
FT                   prediction:GeneMark.hmm,Prodigal_v2.60,
FT                   glimmer3/rbs_finder,Critica_1.05"
FT                   /note="Product derived from
FT                   UniProtKB/Swiss-Prot:P0A045;Gene name derived from
FT                   UniProtKB/Swiss-Prot:P0A045"
FT                   /codon_start=1
FT                   /transl_table=11
FT                   /product="Transposase for insertion sequence-like element
FT                   IS431mec"
FT                   /protein_id="YP_007327670.1"
FT                   /db_xref="GI:436843312"
FT                   /db_xref="GeneID:14423788"
FT                   /locus_tag="pYAK_00018"
FT   CDS             18734..18922
FT                   /inference="ab initio
FT                   prediction:GeneMark.hmm,Prodigal_v2.60"
FT                   /note="Product derived from UniProtKB/Trembl:F2MM07"
FT                   /codon_start=1
FT                   /transl_table=11
FT                   /product="hypothetical protein"
FT                   /protein_id="YP_007327669.1"
FT                   /db_xref="GI:436843311"
FT                   /db_xref="GeneID:14423787"
FT                   /locus_tag="pYAK_00019"
FT   CDS             18935..19093
FT                   /inference="ab initio
FT                   prediction:GeneMark.hmm,Prodigal_v2.60"
FT                   /note="Product derived from UniProtKB/Trembl:F2MM06"
FT                   /codon_start=1
FT                   /transl_table=11
FT                   /product="hypothetical protein"
FT                   /protein_id="YP_007327668.1"
FT                   /db_xref="GI:436843310"
FT                   /db_xref="GeneID:14423786"
FT                   /locus_tag="pYAK_00020"
FT   CDS             19302..19580
FT                   /inference="ab initio
FT                   prediction:GeneMark.hmm,Prodigal_v2.60,Critica_1.05"
FT                   /note="Product derived from UniProtKB/Trembl:F2MM05"
FT                   /codon_start=1
FT                   /transl_table=11
FT                   /product="hypothetical protein"
FT                   /protein_id="YP_007327667.1"
FT                   /db_xref="GI:436843309"
FT                   /db_xref="GeneID:14423785"
FT                   /locus_tag="pYAK_00021"
FT   CDS             19592..19858
FT                   /inference="ab initio
FT                   prediction:GeneMark.hmm,Prodigal_v2.60,Critica_1.05"
FT                   /note="Product derived from UniProtKB/Trembl:F2MM04"
FT                   /codon_start=1
FT                   /transl_table=11
FT                   /product="hypothetical protein"
FT                   /protein_id="YP_007327666.1"
FT                   /db_xref="GI:436843308"
FT                   /db_xref="GeneID:14423817"
FT                   /locus_tag="pYAK_00022"
FT   CDS             19882..21405
FT                   /gene="cry22Aa"
FT                   /inference="ab initio
FT                   prediction:GeneMark.hmm,Prodigal_v2.60,
FT                   glimmer3/rbs_finder,Critica_1.05"
FT                   /note="Product derived from
FT                   UniProtKB/Swiss-Prot:P56957;Gene name derived from
FT                   UniProtKB/Swiss-Prot:P56957"
FT                   /codon_start=1
FT                   /transl_table=11
FT                   /product="Pesticidal crystal protein cry22Aa"
FT                   /protein_id="YP_007327665.1"
FT                   /db_xref="GI:436843307"
FT                   /db_xref="GeneID:14423784"
FT                   /locus_tag="pYAK_00023"
FT   CDS             21424..21900
FT                   /inference="ab initio
FT                   prediction:GeneMark.hmm,Prodigal_v2.60,Critica_1.05"
FT                   /note="Product derived from UniProtKB/Trembl:F2MM02"
FT                   /codon_start=1
FT                   /transl_table=11
FT                   /product="hypothetical protein"
FT                   /protein_id="YP_007327664.1"
FT                   /db_xref="GI:436843306"
FT                   /db_xref="GeneID:14423783"
FT                   /locus_tag="pYAK_00024"
FT   CDS             21900..23795
FT                   /inference="ab initio
FT                   prediction:GeneMark.hmm,Prodigal_v2.60,
FT                   glimmer3/rbs_finder,Critica_1.05"
FT                   /note="Product derived from UniProtKB/Trembl:F2MM01"
FT                   /codon_start=1
FT                   /transl_table=11
FT                   /product="Type IV secretion system protein VirD4"
FT                   /protein_id="YP_007327663.1"
FT                   /db_xref="GI:436843305"
FT                   /db_xref="GeneID:14423782"
FT                   /locus_tag="pYAK_00025"
FT   CDS             23813..24019
FT                   /inference="ab initio
FT                   prediction:GeneMark.hmm,Prodigal_v2.60"
FT                   /note="Product derived from UniProtKB/Trembl:F2MM00"
FT                   /codon_start=1
FT                   /transl_table=11
FT                   /product="hypothetical protein"
FT                   /protein_id="YP_007327662.1"
FT                   /db_xref="GI:436843304"
FT                   /db_xref="GeneID:14423781"
FT                   /locus_tag="pYAK_00026"
FT   CDS             24039..24872
FT                   /inference="ab initio
FT                   prediction:GeneMark.hmm,Prodigal_v2.60,
FT                   glimmer3/rbs_finder,Critica_1.05"
FT                   /note="Product derived from UniProtKB/Trembl:F2MLZ9"
FT                   /codon_start=1
FT                   /transl_table=11
FT                   /product="hypothetical protein"
FT                   /protein_id="YP_007327661.1"
FT                   /db_xref="GI:436843303"
FT                   /db_xref="GeneID:14423780"
FT                   /locus_tag="pYAK_00027"
FT   CDS             25209..27665
FT                   /inference="ab initio
FT                   prediction:GeneMark.hmm,Prodigal_v2.60,
FT                   glimmer3/rbs_finder,Critica_1.05"
FT                   /note="Product derived from UniProtKB/Trembl:F2MLZ8"
FT                   /codon_start=1
FT                   /transl_table=11
FT                   /product="hypothetical protein"
FT                   /protein_id="YP_007327660.1"
FT                   /db_xref="GI:436843302"
FT                   /db_xref="GeneID:14423832"
FT                   /locus_tag="pYAK_00028"
FT   CDS             27655..30132
FT                   /gene="trsG"
FT                   /inference="ab initio
FT                   prediction:GeneMark.hmm,Prodigal_v2.60,Critica_1.05"
FT                   /note="Product derived from UniProtKB/Trembl:F2MLZ7;Gene
FT                   name derived from UniProtKB/Trembl:F2MLZ7"
FT                   /codon_start=1
FT                   /transl_table=11
FT                   /product="TrsG"
FT                   /protein_id="YP_007327659.1"
FT                   /db_xref="GI:436843301"
FT                   /db_xref="GeneID:14423779"
FT                   /locus_tag="pYAK_00029"
FT   CDS             30146..30670
FT                   /inference="ab initio
FT                   prediction:GeneMark.hmm,Prodigal_v2.60"
FT                   /note="Product derived from UniProtKB/Trembl:F2MLZ6"
FT                   /codon_start=1
FT                   /transl_table=11
FT                   /product="hypothetical protein"
FT                   /protein_id="YP_007327658.1"
FT                   /db_xref="GI:436843300"
FT                   /db_xref="GeneID:14423778"
FT                   /locus_tag="pYAK_00030"
FT   CDS             30688..30918
FT                   /inference="ab initio
FT                   prediction:GeneMark.hmm,Prodigal_v2.60,Critica_1.05"
FT                   /note="Product derived from UniProtKB/Trembl:F2MLZ5"
FT                   /codon_start=1
FT                   /transl_table=11
FT                   /product="hypothetical protein"
FT                   /protein_id="YP_007327657.1"
FT                   /db_xref="GI:436843299"
FT                   /db_xref="GeneID:14423777"
FT                   /locus_tag="pYAK_00031"
FT   CDS             30954..32099
FT                   /inference="ab initio
FT                   prediction:GeneMark.hmm,Prodigal_v2.60,
FT                   glimmer3/rbs_finder,Critica_1.05"
FT                   /note="Product derived from UniProtKB/Trembl:C2FAI4"
FT                   /codon_start=1
FT                   /transl_table=11
FT                   /product="hypothetical protein"
FT                   /protein_id="YP_007327656.1"
FT                   /db_xref="GI:436843298"
FT                   /db_xref="GeneID:14423776"
FT                   /locus_tag="pYAK_00032"
FT   CDS             32117..33091
FT                   /inference="ab initio
FT                   prediction:GeneMark.hmm,Prodigal_v2.60,
FT                   glimmer3/rbs_finder,Critica_1.05"
FT                   /note="Product derived from UniProtKB/Trembl:F2MLZ3"
FT                   /codon_start=1
FT                   /transl_table=11
FT                   /product="Putative DNA primase"
FT                   /protein_id="YP_007327655.1"
FT                   /db_xref="GI:436843297"
FT                   /db_xref="GeneID:14423775"
FT                   /locus_tag="pYAK_00033"
FT   CDS             33179..33454
FT                   /inference="ab initio
FT                   prediction:GeneMark.hmm,Prodigal_v2.60,Critica_1.05"
FT                   /note="Product derived from UniProtKB/Trembl:F2MLZ2"
FT                   /codon_start=1
FT                   /transl_table=11
FT                   /product="hypothetical protein"
FT                   /protein_id="YP_007327654.1"
FT                   /db_xref="GI:436843296"
FT                   /db_xref="GeneID:14423774"
FT                   /locus_tag="pYAK_00034"
FT   CDS             33451..33699
FT                   /inference="ab initio
FT                   prediction:GeneMark.hmm,Prodigal_v2.60"
FT                   /codon_start=1
FT                   /transl_table=11
FT                   /product="hypothetical protein"
FT                   /protein_id="YP_007327653.1"
FT                   /db_xref="GI:436843295"
FT                   /db_xref="GeneID:14423773"
FT                   /locus_tag="pYAK_00035"
FT   CDS             33696..34097
FT                   /inference="ab initio
FT                   prediction:GeneMark.hmm,Prodigal_v2.60,Critica_1.05"
FT                   /note="Product derived from UniProtKB/Trembl:C5FB13"
FT                   /codon_start=1
FT                   /transl_table=11
FT                   /product="hypothetical protein"
FT                   /protein_id="YP_007327652.1"
FT                   /db_xref="GI:436843294"
FT                   /db_xref="GeneID:14423772"
FT                   /locus_tag="pYAK_00036"
FT   CDS             34069..36276
FT                   /inference="ab initio
FT                   prediction:GeneMark.hmm,Prodigal_v2.60,
FT                   glimmer3/rbs_finder,Critica_1.05"
FT                   /note="Product derived from UniProtKB/Trembl:F2MLY9"
FT                   /codon_start=1
FT                   /transl_table=11
FT                   /product="Chromosome segregation ATPase"
FT                   /protein_id="YP_007327651.1"
FT                   /db_xref="GI:436843293"
FT                   /db_xref="GeneID:14423771"
FT                   /locus_tag="pYAK_00037"
FT   CDS             36321..37712
FT                   /inference="ab initio
FT                   prediction:GeneMark.hmm,Prodigal_v2.60,
FT                   glimmer3/rbs_finder,Critica_1.05"
FT                   /note="Product derived from UniProtKB/Swiss-Prot:Q9RMV7"
FT                   /codon_start=1
FT                   /transl_table=11
FT                   /product="Uncharacterized protein
FT                   pXO2-78/BXB0107/GBAA_pXO2_0107"
FT                   /protein_id="YP_007327650.1"
FT                   /db_xref="GI:436843292"
FT                   /db_xref="GeneID:14423770"
FT                   /locus_tag="pYAK_00038"
FT   CDS             38080..38199
FT                   /inference="ab initio prediction:GeneMark.hmm"
FT                   /note="Product derived from UniProtKB/Trembl:F2MLY7"
FT                   /codon_start=1
FT                   /transl_table=11
FT                   /product="Putative holin-like toxin"
FT                   /protein_id="YP_007327649.1"
FT                   /db_xref="GI:436843291"
FT                   /db_xref="GeneID:14423835"
FT                   /locus_tag="pYAK_00039"
FT   source          complement(38492..38493)
FT                   /organism="Lactobacillus casei"
FT                   /mol_type="genomic DNA"
FT                   /strain="W56"
FT                   /db_xref="taxon:1582"
FT                   /plasmid="pW56"
FT   CDS             38529..39242
FT                   /gene="tnp_3"
FT                   /inference="similar to AA sequence"
FT                   /note="Product derived from
FT                   UniProtKB/Swiss-Prot:P0A045;Gene name derived from
FT                   UniProtKB/Swiss-Prot:P0A045"
FT                   /codon_start=1
FT                   /transl_table=11
FT                   /product="Transposase for insertion sequence-like element
FT                   IS431mec"
FT                   /protein_id="YP_007327711.1"
FT                   /db_xref="GI:436843353"
FT                   /db_xref="GeneID:14423812"
FT                   /locus_tag="pYAK_00040"
FT   CDS             complement(39283..39531)
FT                   /inference="ab initio
FT                   prediction:GeneMark.hmm,Prodigal_v2.60"
FT                   /note="Product derived from UniProtKB/Trembl:F2MM50"
FT                   /codon_start=1
FT                   /transl_table=11
FT                   /product="hypothetical protein"
FT                   /protein_id="YP_007327710.1"
FT                   /db_xref="GI:436843352"
FT                   /db_xref="GeneID:14423811"
FT                   /locus_tag="pYAK_00041"
FT   CDS             complement(39750..40025)
FT                   /inference="ab initio
FT                   prediction:GeneMark.hmm,Prodigal_v2.60,Critica_1.05"
FT                   /note="Product derived from UniProtKB/Trembl:F2MM49"
FT                   /codon_start=1
FT                   /transl_table=11
FT                   /product="hypothetical protein"
FT                   /protein_id="YP_007327709.1"
FT                   /db_xref="GI:436843351"
FT                   /db_xref="GeneID:14423810"
FT                   /locus_tag="pYAK_00042"
FT   CDS             complement(40012..40242)
FT                   /inference="ab initio
FT                   prediction:GeneMark.hmm,Prodigal_v2.60"
FT                   /note="Product derived from UniProtKB/Trembl:F2MM48"
FT                   /codon_start=1
FT                   /transl_table=11
FT                   /product="hypothetical protein"
FT                   /protein_id="YP_007327708.1"
FT                   /db_xref="GI:436843350"
FT                   /db_xref="GeneID:14423809"
FT                   /locus_tag="pYAK_00043"
FT   CDS             complement(40235..40453)
FT                   /inference="ab initio
FT                   prediction:GeneMark.hmm,Prodigal_v2.60"
FT                   /note="Product derived from UniProtKB/Trembl:F2MM47"
FT                   /codon_start=1
FT                   /transl_table=11
FT                   /product="hypothetical protein"
FT                   /protein_id="YP_007327707.1"
FT                   /db_xref="GI:436843349"
FT                   /db_xref="GeneID:14423808"
FT                   /locus_tag="pYAK_00044"
FT   CDS             complement(40461..40697)
FT                   /inference="ab initio
FT                   prediction:GeneMark.hmm,Prodigal_v2.60"
FT                   /note="Product derived from UniProtKB/Trembl:F2MM46"
FT                   /codon_start=1
FT                   /transl_table=11
FT                   /product="hypothetical protein"
FT                   /protein_id="YP_007327706.1"
FT                   /db_xref="GI:436843348"
FT                   /db_xref="GeneID:14423807"
FT                   /locus_tag="pYAK_00045"
FT   CDS             complement(41224..41451)
FT                   /inference="ab initio
FT                   prediction:GeneMark.hmm,Prodigal_v2.60"
FT                   /note="Product derived from UniProtKB/Trembl:F2MM45"
FT                   /codon_start=1
FT                   /transl_table=11
FT                   /product="hypothetical protein"
FT                   /protein_id="YP_007327705.1"
FT                   /db_xref="GI:436843347"
FT                   /db_xref="GeneID:14423806"
FT                   /locus_tag="pYAK_00046"
FT   CDS             complement(41945..42682)
FT                   /inference="ab initio
FT                   prediction:GeneMark.hmm,Prodigal_v2.60,Critica_1.05"
FT                   /note="Product derived from UniProtKB/Trembl:F2MM44"
FT                   /codon_start=1
FT                   /transl_table=11
FT                   /product="Predicted ORF"
FT                   /protein_id="YP_007327704.1"
FT                   /db_xref="GI:436843346"
FT                   /db_xref="GeneID:14423827"
FT                   /locus_tag="pYAK_00047"
FT   CDS             complement(42672..43727)
FT                   /gene="repA"
FT                   /inference="ab initio
FT                   prediction:GeneMark.hmm,Prodigal_v2.60,
FT                   glimmer3/rbs_finder,Critica_1.05"
FT                   /note="Product derived from
FT                   UniProtKB/Swiss-Prot:P17212;Gene name derived from
FT                   UniProtKB/Trembl:F2MM43"
FT                   /codon_start=1
FT                   /transl_table=11
FT                   /product="41 kDa protein"
FT                   /protein_id="YP_007327703.1"
FT                   /db_xref="GI:436843345"
FT                   /db_xref="GeneID:14423828"
FT                   /locus_tag="pYAK_00048"
FT   CDS             44118..44954
FT                   /gene="repB-2"
FT                   /inference="similar to AA sequence"
FT                   /note="Product derived from UniProtKB/Trembl:F2MM42;Gene
FT                   name derived from UniProtKB/Trembl:F2MM42"
FT                   /codon_start=1
FT                   /transl_table=11
FT                   /product="RepB-2"
FT                   /protein_id="YP_007327702.1"
FT                   /db_xref="GI:436843344"
FT                   /db_xref="GeneID:14423805"
FT                   /locus_tag="pYAK_00049"
FT   CDS             44947..45336
FT                   /inference="ab initio
FT                   prediction:Blast,GeneMark.hmm,Prodigal_v2.60"
FT                   /note="Product derived from UniProtKB/Trembl:F2MM41"
FT                   /codon_start=1
FT                   /transl_table=11
FT                   /product="hypothetical protein"
FT                   /protein_id="YP_007327701.1"
FT                   /db_xref="GI:436843343"
FT                   /db_xref="GeneID:14423804"
FT                   /locus_tag="pYAK_00050"
FT   CDS             complement(45381..45722)
FT                   /inference="ab initio
FT                   prediction:GeneMark.hmm,Prodigal_v2.60,Critica_1.05"
FT                   /note="Product derived from UniProtKB/Trembl:F2MM40"
FT                   /codon_start=1
FT                   /transl_table=11
FT                   /product="Predicted ORF"
FT                   /protein_id="YP_007327700.1"
FT                   /db_xref="GI:436843342"
FT                   /db_xref="GeneID:14423833"
FT                   /locus_tag="pYAK_00051"
FT   CDS             complement(45715..47007)
FT                   /gene="uvrX"
FT                   /inference="ab initio
FT                   prediction:GeneMark.hmm,Prodigal_v2.60,
FT                   glimmer3/rbs_finder,Critica_1.05"
FT                   /note="Product derived from
FT                   UniProtKB/Swiss-Prot:O31990;Gene name derived from
FT                   UniProtKB/Swiss-Prot:O31990"
FT                   /codon_start=1
FT                   /transl_table=11
FT                   /product="Putative UV-damage repair protein uvrX"
FT                   /protein_id="YP_007327699.1"
FT                   /db_xref="GI:436843341"
FT                   /db_xref="GeneID:14423803"
FT                   /locus_tag="pYAK_00052"
FT   CDS             complement(47004..47387)
FT                   /inference="ab initio
FT                   prediction:GeneMark.hmm,Prodigal_v2.60,Critica_1.05"
FT                   /note="Product derived from UniProtKB/Trembl:F2MM38"
FT                   /codon_start=1
FT                   /transl_table=11
FT                   /product="hypothetical protein"
FT                   /protein_id="YP_007327698.1"
FT                   /db_xref="GI:436843340"
FT                   /db_xref="GeneID:14423802"
FT                   /locus_tag="pYAK_00053"
FT   CDS             47581..47898
FT                   /inference="ab initio
FT                   prediction:Blast,GeneMark.hmm,Prodigal_v2.60,Critica_1.05"
FT                   /note="Product derived from UniProtKB/Trembl:F2MM37"
FT                   /codon_start=1
FT                   /transl_table=11
FT                   /product="hypothetical protein"
FT                   /protein_id="YP_007327697.1"
FT                   /db_xref="GI:436843339"
FT                   /db_xref="GeneID:14423815"
FT                   /locus_tag="pYAK_00054"
FT   CDS             complement(48134..48949)
FT                   /gene="nisX5"
FT                   /inference="ab initio
FT                   prediction:GeneMark.hmm,Prodigal_v2.60"
FT                   /note="Product derived from
FT                   UniProtKB/Swiss-Prot:P35878;Gene name derived from
FT                   UniProtKB/Swiss-Prot:P35878"
FT                   /codon_start=1
FT                   /transl_table=11
FT                   /product="Transposase for insertion sequence element
FT                   IS904"
FT                   /protein_id="YP_007327696.1"
FT                   /db_xref="GI:436843338"
FT                   /db_xref="GeneID:14423801"
FT                   /locus_tag="pYAK_00055"
FT   CDS             complement(49015..49296)
FT                   /inference="ab initio
FT                   prediction:GeneMark.hmm,Prodigal_v2.60,Critica_1.05"
FT                   /note="Product derived from UniProtKB/Swiss-Prot:P16939"
FT                   /codon_start=1
FT                   /transl_table=11
FT                   /product="Insertion element IS600 uncharacterized 11 kDa
FT                   protein"
FT                   /protein_id="YP_007327695.1"
FT                   /db_xref="GI:436843337"
FT                   /db_xref="GeneID:14423800"
FT                   /locus_tag="pYAK_00056"
FT   CDS             49499..49657
FT                   /inference="ab initio prediction:Prodigal_v2.60"
FT                   /codon_start=1
FT                   /transl_table=11
FT                   /product="hypothetical protein"
FT                   /protein_id="YP_007327694.1"
FT                   /db_xref="GI:436843336"
FT                   /db_xref="GeneID:14423834"
FT                   /locus_tag="pYAK_00057"
FT   CDS             49774..54255
FT                   /gene="ybeF"
FT                   /inference="ab initio
FT                   prediction:Blast,GeneMark.hmm,Prodigal_v2.60,glimmer3/
FT                   rbs_finder,Critica_1.05"
FT                   /note="Product derived from UniProtKB/Trembl:F2MM34;Gene
FT                   name derived from UniProtKB/Trembl:F2MM34"
FT                   /codon_start=1
FT                   /transl_table=11
FT                   /product="Putative uncharacterized protein ybeF"
FT                   /protein_id="YP_007327693.1"
FT                   /db_xref="GI:436843335"
FT                   /db_xref="GeneID:14423799"
FT                   /locus_tag="pYAK_00058"
FT   CDS             54972..55688
FT                   /gene="insF"
FT                   /inference="ab initio prediction:Blast,GeneMark.hmm"
FT                   /note="Product derived from
FT                   UniProtKB/Swiss-Prot:P0CF85;Gene name derived from
FT                   UniProtKB/Swiss-Prot:P0CF85"
FT                   /codon_start=1
FT                   /transl_table=11
FT                   /product="Transposase insF for insertion sequence IS3"
FT                   /protein_id="YP_007327691.1"
FT                   /db_xref="GI:436843333"
FT                   /db_xref="GeneID:14423798"
FT                   /locus_tag="pYAK_00059"
FT   CDS             complement(56411..56878)
FT                   /inference="ab initio
FT                   prediction:GeneMark.hmm,Prodigal_v2.60"
FT                   /note="Product derived from UniProtKB/Trembl:F2MM30"
FT                   /codon_start=1
FT                   /transl_table=11
FT                   /product="hypothetical protein"
FT                   /protein_id="YP_007327690.1"
FT                   /db_xref="GI:436843332"
FT                   /db_xref="GeneID:14423816"
FT                   /translation="MIFITLSAQRAALLNYPNEPSVKWVGYSFNATDSELWDHNKGVW
FT                   RLGARVNSEEYVALCFEGEVKLVAHFSGVALYPNSSRYFFVGGRPLTKGEAPYDKWIG
FT                   QRVKGTRNPIRYEYDPDIDGWKWKTDKGVAKVLDDLQAKYPRRDEFLYHLKNI"
FT                   /locus_tag="pYAK_00060"
FT   CDS             57134..57802
FT                   /gene="bin3"
FT                   /inference="ab initio
FT                   prediction:Blast,GeneMark.hmm,Prodigal_v2.60,glimmer3/
FT                   rbs_finder,Critica_1.05"
FT                   /note="Product derived from
FT                   UniProtKB/Swiss-Prot:P20384;Gene name derived from
FT                   UniProtKB/Swiss-Prot:P20384"
FT                   /codon_start=1
FT                   /transl_table=11
FT                   /product="Putative transposon Tn552 DNA-invertase bin3"
FT                   /protein_id="YP_007327689.1"
FT                   /db_xref="GI:436843331"
FT                   /db_xref="GeneID:14423797"
FT                   /locus_tag="pYAK_00061"
FT   CDS             57808..58092
FT                   /inference="similar to AA sequence"
FT                   /note="Product derived from UniProtKB/Trembl:F2MM28"
FT                   /codon_start=1
FT                   /transl_table=11
FT                   /product="Cytosolic protein"
FT                   /protein_id="YP_007327688.1"
FT                   /db_xref="GI:436843330"
FT                   /db_xref="GeneID:14423813"
FT                   /translation="MMIDLRGKRILFTGRLRSFRRFQAQQLATILGAKPVNGIDKNVD
FT                   ILVVGIISKPYDQLLTTQKLTYARTYGIPKIDELAFISWCQWRLDQLKATL"
FT                   /locus_tag="pYAK_00062"
FT   CDS             58154..58474
FT                   /product="transposase tnp4"
FT                   /note="Putative transposase of IS4/5 family (DUF4096);
FT                   pfam13340"
FT                   /note="AA sequence:Uniprot:A0NK40_OENOE"
FT                   /db_xref="CDD:205520"
FT                   /gene="tnp4t"
FT                   /transl_table=11
FT                   /locus_tag="pYAK_00063"
FT   CDS             58564..58941
FT                   /product="transposase"
FT                   /note="Transposase DDE domain; pfam01609"
FT                   /note="Transposase DDE domain; pfam13586"
FT                   /db_xref="CDD:201886"
FT                   /db_xref="CDD:205764"
FT                   /db_xref="GeneID:12469592"
FT                   /transl_table=11
FT                   /gene="tnp"
FT                   /locus_tag="pYAK_00064"
FT   CDS             complement(58928..59305)
FT                   /transl_table=11
FT                   /product="glycosyltransferase"
FT                   /note="Glycosyltransferases involved in cell wall
FT                   biogenesis [Cell envelope biogenesis, outer membrane];
FT                   COG0463"
FT                   /db_xref="CDD:30811"
FT                   /db_xref="CDD:132997"
FT                   /db_xref="GeneID:12469593"
FT                   /locus_tag="pYAK_00065"
SQ   Sequence 59597 BP; 17568 A; 12738 C; 13282 G; 16009 T; 0 other;
     tgacatactg atgcggattc ataatgacta tccgttggtg ccagtgacct acgtgacaga        60
     aaatggtatt ggtcttaaag aaagcttgcc agaaaatgcg acccctgaca ccgcgattga       120
     agatccaaaa cggattgatt atgtaaagaa atatctgtcc gcaatggctg atgctatcca       180
     tgatggcgca aatgtcaaag gttacttcat ctggtcactt caagatcagt tttcttggac       240
     aaacggttac agtaaacgat atggtctttc tttcgttgat tttccaacac aaaatcgtta       300
     tatcaaacaa agtgccgagt ggtttaagtc tgtgagtgag acccacatca ttccggatta       360
     aaaagttttt ggctatttag acagcaagga ttgaatcgga gggaaaacga tggctactaa       420
     agaagaaatt tcaatggttg gttttgcact tgtggcgtat gcaggcgatg ctcgaacggc       480
     tgctgtgcat gcacttgatg ccgctgaagc aggcgatttc gataaggcaa acgaattggt       540
     tgagaaggcc caacaggata tcaatgaagc ccacaaccaa cagacccagc ttctaagtca       600
     agaagctggc ggtgctgaaa tggatgtcac ctttatcatg gttcatggtc aagatacgtt       660
     gatgacaacc atgttgctca ttgatgaaac acgctacatg attcgcatgt ttaagcggat       720
     caaagaactt gagaacaagc agtaaatgag tcatcatcat ttctcgataa aatgatagtc       780
     gaatcgatca gcatttcctc caaatgacga actttgctgt tagcgcgtcc tcaataattg       840
     aacagaagta acccaaaaac taggcgcgtg gcacatacag cgcctagttt ttctatttcg       900
     gaagtttgtc aaatggtgtt gaaggatagt ttctatcctt tggagatctc ctcgtgtggg       960
     agatcttttt tgttgtttta ttagttgcgg cgtttaatct ggtgtgttgt ctgaatatcg      1020
     tacttgaagg cataacaaat aagcctacca tcgtgacgtt attgtggtag ataatctagg      1080
     caatcagctg gtagacgcgt gtgaacatat tggcctgatt ggagaagcca taacaagcac      1140
     gtttgagctc cttgatctta cggttgatgc cctctatcgg tccgttagag taggacgatt      1200
     tggcggcgtt aattactcca ttaagattct ttcgtagggt atgcatggcc gtatctaggg      1260
     gcgtgccgta agaacctgtc tagtatcttt taagaactat cttcaggaag gccaatacaa      1320
     ccatttgaag actgctgtta agggcatgtt cacagttttt ccaaagtcgc cgacatttgt      1380
     ctagccaact ccatgaacgt tcaacgatcc atcgttgcgg taacaccgtg aacatatgca      1440
     actcgttgcg tttagctacc gtcgtcttag cattcaaaat gagcttcacc tgatccgcaa      1500
     agtcattgcc agtgtagcca ccatcaacca tgacatgctg aaccagctct aaagtttggc      1560
     tagccaaact aagcatagcc aatgcacctg aacgatctga tacattagct cgtgtcacga      1620
     gaatggcttg tggtaaacca ttaatatcaa ccgccatatg acgcttaatc cctgaaatct      1680
     ttttgccgcc atcgtagcca ctatttttcg ttaaatcagt ggttttaaca ctttgagcat      1740
     caacaatcac aaacgacgtt cgggctgatc ggccctatgc aaagcgatag gaagcaacag      1800
     tttttttaaa agcctttcta atagcgaatc agctgtcggg tctggtttat ctcgccacat      1860
     atcgtaatag cggtagacag tgtgccattc cgggaaatcg tgcggtaatt cacgccattg      1920
     acaccctgta gtaagcgagt aaaggatggc attgaatacg tcataaagat cataacgacg      1980
     cggtcttgta tgcttgcgga agttttctaa atcaggttgt attaacgcaa attgcgctcg      2040
     agaaatattg cttggataat ctggcatgac aaactcctca gtcggttttc cacaattcta      2100
     ccagattcag cagatactag acaggttcta attattttcg acacaatagt taaatacgaa      2160
     aaacaccttg atgatatttt tgccaactgg caactctttt catcaaggtg tttttcgtaa      2220
     gttattaatt tttagtggtt gacgtgtttg tcgtgaaggt cacgttaatg actttagcgg      2280
     gtaacttgtt aacggttcgg gcagggttgc cgaccactgt ggttttatcg gccacgttat      2340
     tcaggacaat tgcccctgcg ccaactttac taaaggcgcc gatcgtaatg gtgccaagca      2400
     attgggcgtt ggcaccaatg aatgcacctt tttttacata gggatgtcgc cgaccttcaa      2460
     cggccctcct ggcacccagc gtcacgccat gcaggatagt gacgtcatct tcaatcacgg      2520
     cagtggcacc gatcacaacg ccaatcccgt gatcgataaa aacgcgctta ccgattttgg      2580
     cttccggcga aattgaaatc ccggttactt tggcggcatg ttgacttagg aacccggcaa      2640
     ttgtataaag tcgatgaaaa gccataaagt gagcgattcg gtaccaaaac agggcccgaa      2700
     tccccgggta ggttaagaga acttctaaaa gactgtgggc tgccggatca cgcttgagaa      2760
     tggaccttgc tgtctgaaac atttttcttg ctcctcttaa gctcattgaa gccgcgttcc      2820
     aaatcggcta acaaatcctt ttgatcttca acgccgactg aaaggcgaat taactcgtct      2880
     ttgattccgt ttttcaaccg aatgtcacgt ggaattgagc cgtgggtcat caaggccgga      2940
     atttcgatca agctttccag tgcacccaaa ctctcggcca atgtgataac gtgcagttgt      3000
     tcaacaaatt gttttggatc cagtccgtcc tgtaattcaa aggaaatcat tgcgccaaag      3060
     ccgtgcattt gttttttggc gacttcgtaa tcagggttgt tcggatcgcc agggtagtaa      3120
     attttgctga caagtggctg gtttgataga taattgaaga cggcttcggc attggccaaa      3180
     tgagcacgca ttcgaagaga caacgtttta atcccacgtt gcaatagcca actttcctga      3240
     ggggccaaaa taccaccaat ggcattttga aggtaaccaa ttttttcggc caattgatca      3300
     tctttagtga cgaccagccc ggcaatgacg tcgctgtgac caccaagata cttggaagca      3360
     ctgtgaagaa caatatccac tccctgttcc agcggtcgct gaacgtaagg cgaggagaaa      3420
     gtgttgtcga taatgcttaa aatttggtgc gatttggcaa tcttggcaac cgctgcaata      3480
     tcggttactc gtaaaagcgg gttggttggc gtttccaagt aaattgcttt ggtatttggc      3540
     gtaatcgctt cttcaacagc ggccaggtcg cgggtgtcaa ccacggtaaa ggtcatgcca      3600
     aagcgtttta aaacggcgtc aatcaatcgg aaggtaccac cgtagacatc attgccaatg      3660
     acgaaatggt cgccggcgga gaacattgag aagactgtgt cgattgcagc tgaaccggaa      3720
     gcaaatgcaa acccggctgt gccgccttcc aactcggcaa ttagtttttc aactgcttct      3780
     cgagttgggt ttccagaacg agaatactca tattgatttt caccgatttt ttgctgatga      3840
     aaagttgatg ccatataaat cggcaccgaa actgctccgg ttgctttatc ttcgctaata      3900
     ccaccatgaa ttaattttgt atcaaattcc attttaataa cctcacttta tttttaatca      3960
     taaatatttt cactcatgta acgttcactg ctatctggaa aaattgtgac aatggtacta      4020
     ttctcgggaa gtgccttggc aacctttaag ctggcagcca aagcagcccc gcttgaactg      4080
     ccaatgaata atccctgctt cttggcaagc tccttaactt gatgaaaggc gtcggcatcg      4140
     gcaattgtta acgttttgtc gatttgaaca tctttaaaaa atggtgggac aaattcaaca      4200
     ccgatgcctt cagtccgatg gggatgggca ggcccaccat ttagaattga gccttcaggt      4260
     tccacaacga tggtttgagt cgccggattc tgctccttta agtaacgagc gacgcctgca      4320
     aatgtcccac cactgcccgc accggcaaca aaggcgtcaa ttgggtcatt gaggtcgtca      4380
     agcaactctg gtgccagagt gtgataataa gtatcagggt tggccggatt tttgaattgc      4440
     attggaacga aactgttagg agtttgatcg tgaagcgctt ctgctttttc aatggcgccc      4500
     ttgatgccct gatcactggg ggtgttgatt aattttgccc ctaaggcttt catcaattgt      4560
     tgtttttcaa aactgaactt ttccggtacg accagaatgg ttggcaaatg gtgttgttga      4620
     gcggcaaggg caaccccaat tccggtattg ccggcagtag gttcgataat tgttgttaca      4680
     ccttcagtta cctgaccacg attaatcgca tcttgaatca tgtattggcc caggcggtct      4740
     ttgatgctgc ctcctggatt aaacatctcc agtttggcgt aaatgtgact gtgatttgga      4800
     atgttgattt gcagatcaat cagtggcgta tgaccgatca gttctgaaat ggaatgaata      4860
     agcataaata agatcctttc taatcatttg gagcagtgtt tagctggcgg gatgctaggg      4920
     gaaatggccg caatagatag aaaaagggcg cgaaattctg aaatccagaa ttttcgcgcc      4980
     cttagttcaa ctccagccaa gtggacattg aactcttttt aggtcatgat ttcccaaaaa      5040
     acgtcaatgc taacaggccg aacatcgcca aaaacgcgtt gttcgacagc aacaattaat      5100
     cgcattaaac attgattgac tcatcatgac acctccgaaa tttttattgt gattaatgta      5160
     cacaatttcg agacatctgt caatcatttt tgagctaaaa aataaaaaag tcatgataaa      5220
     tagttgaaat ttctagtagc ttgaaaatat tttttctctg gtgttatttt caaattctgt      5280
     ttcgtgaatg ttttaatttg cttttgttat attagttata ttgttgataa gattgaatgt      5340
     catcttattc agataagagc gagacatact gcaagcaaga acattgcgat atattttttt      5400
     aatttacatt atgaggttca tattaaattt attggaacag aggtttcgaa tttaatggtt      5460
     agctcaatat tagttttcta ttttttagtt gtttatcttt ttcagcttta ttctatccca      5520
     gctatattaa attatgaagc ctaaacgcca agcggttcgc gtataataaa ctagtgagta      5580
     atttaaaagt gggggaagga ctgtttttat gttggaactg tcgtttgaaa aagaagttgt      5640
     taaaacctta acgactggaa gcaatcaatg ggtggaacga aaagacctat atggtgcgac      5700
     gccggatcaa ttatgggcta attttcgtga taaattaaat aacaataact atgctaaatt      5760
     gcagggatac cctttaactg ataccgaatt taatcaagtt aaacgggcga ttgaggtccg      5820
     gacaccttac gaagcagcta agttactagc cgccgaaaat ggcattggca aagtggaagt      5880
     tgaacgtgat gatgctaagc tgggcacggt gacgcttgag ttgttttgga aagcggacgt      5940
     cgctggtggt aaatctagtt atgaagtggt ccggcaagca gtgcgaccac ggttagctgg      6000
     tactcaagat gtcgatcctg atcgccggtt tgacgtaacc ctattgatta atgggttacc      6060
     cttaattcaa ttggaactaa aaaaagccac ggtcgaactt aaccaggctt ttaatcaaat      6120
     tgaaaaatac gcgcaggaag gtaaatatac ggggatttac tcgctgttgc aaatgtttgt      6180
     gattatgacg ccggatagta cggcgtattt tgcgaatgcc gaaccggatc atttcaataa      6240
     agcttttttg tttaattggc ggacgcggga taatcacccc gtggaaaacg gcttagcgtt      6300
     cacgcgccaa gttcttaata ttcccatggc tcacaaaatg gtcagtgaat atacagtcat      6360
     cgaccaagag cggcaaagcc taattctctt acggccttac cagatttatg cgattgaagc      6420
     cgtgatgcac cggattcacg accatcaaga tggttttgtt tggcatacca cgggttctgg      6480
     taaaacactc acctcatata aaaccgctaa attagctgcg caagatcccg gtgtcgataa      6540
     ggtcatcttc ttagttgacc ggcgggattt agacgaacag acaaccagca actttagtgc      6600
     ctatgccgcc aatgatgata ttgccattaa cgaagcccaa aacaccggtg atttaatgcg      6660
     taaattgcaa caaaatgacg gtaaggtctt ggtcacctcg attcaaaaac ttcatcgggc      6720
     ggtcaaaaaa acgcaagccc agctggcaac cggtaagcaa tcccgcttta gtaagacttt      6780
     aaagcaacga gtgatcttct ttgttgacga agcccaccgg tcgcagtttg gtaagatgca      6840
     aaaggaaatt cgagcagcgt ttatcaatag taactggtat ggttacactg gcacccccat      6900
     ttttaatgaa aataagaaac agctcaaagg tgatctagca gttacgacgg aggagctatt      6960
     tggtaaagtc tgtcatgttt ataacttgcg agacgcctta gaggaccaag ccgtgttacc      7020
     gtttaatgtg gaacacgtaa cgacgattgg aaaagacacg ttaataaccc gggccctcga      7080
     aaaagaaact cagcgcgtca aagcacgtcg cgataagcaa ggccgcctgc tgagtacagc      7140
     tgatgaagca aaaattcaag ccaagattca agcgatgtca gtcaaggact tggaagaaac      7200
     atatttaact ccggctgact ttgagaccga tgaacatatt aaccaagttg ttcaatatat      7260
     tttacaaaaa ggcccacgta aaacgagttt gggtcatggc aactataatg ctattttgac      7320
     caccagttcc attgaaatgg cgcaacgcta ttatcaagcc tttaaagccg ctaaaaagac      7380
     tactcacaat cagctggatc ctaattggcc ccgaattgcg attacttatt cattaagtga      7440
     aaacgaagat cagagtgcgc aaaagcatga ccaaatggcc accattttaa aagattataa      7500
     tcagcagtat cacactaatt ttgatttagc cgatttgaat ctctataacg aagatgtcgc      7560
     aaaacgggct gcccggcgtg aggcggtctt tgctcatttg aaaccggatc aggaaattaa      7620
     tttagtgatt gtggtgcggc ggttattaac aggctttgat gcccctcggc taaacacgct      7680
     ctttgttgac cgcaccttag cttatcaaga actcattcaa gcctactcac gcaccaaccg      7740
     gctccaaaac cgggaattaa aacaagaggg tcaaattgtg acctttcggg tgccggcaat      7800
     catggaagct aatgaacgtg aagcttacaa gttatatagt ggcgaaggct cctttaatgt      7860
     catcattcgt cccacttatc agcaggccgt cttaaaattt caaaaggctg tggtggattt      7920
     aaaagccatt gccccgacgc cgacggcggc cgatgacctg aaaggaacca ctgctaaggt      7980
     acagtttgtg aaagcctttc gccaagtgaa tcagcaattg aattccttat ccatgtacaa      8040
     cgatttcact tgggaaaaca gtgaaaaggc ctttggtatc gctcagcccg aagtagaatc      8100
     ctatacgggt aaatatctgc ggattaaagc ggcggttact aaccaagagc ctgagaaagt      8160
     ccctgaagaa ttagctgcct tagacttttc cctagccgtt ggttcagtcg tcttggtgga      8220
     ttatgattat ttgacgcaat taattcaaga ttggattgat gaacagcaac agtacacgac      8280
     acctgatcaa gcccaagccc atatgatcga ttacctgcaa aatagtgcca aagtacaggc      8340
     tagtttgaat aaattagcgg aaacgcaacc gcaacaggcc cagttaattc gcgaagccat      8400
     gccttatatt gagcaacaaa tgcaacagtc tcagcaacag agcaccccaa atcaagtgcc      8460
     agtagcgttg aatgctcggg agttggtggc tgattatgcc cagagacaat tggtcaaaaa      8520
     aacgtcggta ttcgcccata cgtggggctt agatcaaaca gccctattgc gggtggcgcg      8580
     tgaacacacc gtgggtaccg atgaatggca tcatgaacaa gaattaacgc agtcagcgaa      8640
     tttagcagcg gccttacaag ctcaaactgc cgctgggccg aagattccag ctattttgcc      8700
     actataccgg attaagtccc aggccgcttg gcggcagttt attgaacacg atttagcaat      8760
     ttatctacaa aaataagtga ggttaaacaa tgtcagaaaa aacaacgcaa gctagtcaac      8820
     ttgaaagcgc cctatggaat gcggccgatg tcttacgcgg gaaaatggac gcttctgaat      8880
     ataaaaatta tttattgggg ttaatttttt atcggtttct atctgagaaa accttaacga      8940
     cctttagtga ttgggcaggc gaaaccgaaa atgtcacccg gaaatatgct cagtatatgg      9000
     atcctcagtt tgaattggaa ggcgtctcgg tgcagcccag tttagtggag tatttgcaaa      9060
     acacgctcgg ctatttaatt caaccacaag cgttgtacac caccctgatt ggcaagattc      9120
     aagcccatac ttttgcgtta gacgatttat ctcaagcact tcatgatctg gaacagtcga      9180
     cacaaaatct atcttcagcg caagactttt cgggcttgtt tgccgatgtg gatttaagta      9240
     gtaataaatt aggcagttct ttacaacaac ggaatcaaac tatcagtgat accatgttag      9300
     ctttaaatgc gattgatctc gtccatcatc aaggcgacgt cttaggtgac gcctatgaat      9360
     acttaatcgc gcaatttgcc agtgattctg gtaagaaggc gggtgaattt tatactccac      9420
     ggcaggtgtc cgacattatt gcccagattg tgacttatca gcgcaatgca ggtgacaacc      9480
     aagtgcggac tatctatgat ccagcggttg gttccggttc actgctatta aatgtcggac      9540
     agcacgtgca agaccccaat ttagtgagtt atcacggcca agaattgaac accacgacct      9600
     ataacctggc ccgtatgaac ctaatgttac atggagtctc gtatgacgat atgcacttac      9660
     gcaatggtga cacgttaagt aaagattggc cggttgacga accttactta tttgatgcgg      9720
     tcgtcatgaa cccgccctac tcggcacact gggataacag tgataaacgc ttgtctgatc      9780
     cccgtttccg cgactatggc gtcttaccac ctaaatctaa agccgacttt gcctttctgc      9840
     tacacggctt ttatcatttg caggaacacg ggactatggg cattgtctta ccccatggcg      9900
     tgctatttcg gggggctaag gagggcaaaa tccggcaaaa actattaatg gataaccgga      9960
     ttgatgccat tattgggcta cctgccaata tttttcattc cactggtatt ccaacgttaa     10020
     tcatgatttt aaagaaacac aaaaccactg acgacgtctt gtttattgat gcgtcccggg     10080
     aatttgaaaa ggacaagaat caaaataagc taacggcagc gaatattcaa aaaattgtga     10140
     ccacttatca aaaccggcaa gatgttgata aatatgctca tgtggcctca ccggcggaaa     10200
     tcaaggaaaa tgattataat ttaaatattc cgcgctacgt tgatacgttt gaaccggaac     10260
     ccgagattga tctgaaccaa gttaaagctg atctgaagca actggacgag gaaatcagtc     10320
     agaatgagca agcctttaat gaattagcta gccagttagt gaccacccag gttaatgacc     10380
     agtcaaaacc ggaggcccac aaatgaaaga tcaacaagct agttacccgc agttaagatt     10440
     taaagggttt actgatcctt gggaagagcg taagttatct agcatctcag agcgtgttac     10500
     tagaaaaaac aaaaataatg agtcgactct tccgctaaca atatctgcac aagatggttt     10560
     ggtagatcaa aatgattttt tcaataagca agtagcgagt cgtgatgtta ctggatattt     10620
     tttagttaaa aatggtgagt ttgcatataa taaaagttat tcaaatggat atccatgggg     10680
     cgctattaag cgtttagata agtatgatat gggcgttcta tcgacacttt atatagtctt     10740
     tagacctacg aaaatcaatt ctcagtttct agtttcatat tacgatacca ctagatggta     10800
     ccgggaggtt tctaagaatg cggcagaagg ggctcgtaat catgggttac taaatattgc     10860
     acctactgat ttttttaata ctctactagt tgttcctaag atagtagatg aacaacaaaa     10920
     aatcggctca tttttcaaac agttagacga cactatcgct cttcatcagc gtaagcttga     10980
     aaaactccaa gaacttaaaa aagggtatct acaaaagatg ttttgctgat tcttagaacc     11040
     tgtctagtat ctgctgaatc tggtagaatt gtggaaaacc gactgaggag tttgtcatgc     11100
     cagattatcc aagcaatatt tctcgagcgc aatttgcgtt aatacaacct gatttagaaa     11160
     acttccgcaa gcatacaaga ccgcgtcgtt atgatcttta tgacgtattc aatgccattc     11220
     tttactcgct tactacaggg tgtcaatggc gtgaattacc gcacgatttc ccggaatggc     11280
     acactgtcta ccgctattac gatatgtggc gagataaacc agacccgaca gctgattcgc     11340
     tattagaaag gcttttaaaa aaactgttgc ttcctatcgc tttgcacagg gccgatcggc     11400
     ccgaacgtcg tttgtgattg ttgatgctca aagtgttaaa accactgatt taacgaaaaa     11460
     tagtggctac gatggcgcca aaaagatttc agggattaag cgtcatatgg cggttgatat     11520
     taacggttta ccacaagcca ttctcgtgat acgagctaat gtattagatc gttcaggtgc     11580
     attggctatg tttagtttgg ctagccaaaa tttagagctg gttcagcatg tcatggttga     11640
     tggtggctac actggcaatg actttgcgga tcaggtgaag ctcattttga atgctaagac     11700
     gacggtagct aaacgcaacg agttgcatat gttcacggtg ttaccgcaac gatggatcat     11760
     tgaacgttca tggagttggc tagagaaatg tcggcgactt tggaaaaact gtgaacgcgc     11820
     ccttaacagc agtcttcaaa tggttgtatt ggccttcctg aagatagttc ttaaaagata     11880
     ctagacaggc cctaagatgc aaatggcaag cgctgaatga tcattggttc tttcatatta     11940
     agtgcgattt tcttatggct gtgggctttt tttatctgga ctgcttgttc attgatccac     12000
     cgggtgcagt cagcgtgatg ttcaccccga aaataaatct tccccgtgct aaagccgatg     12060
     acggcaaatt tacgtttttc gcaaacagcc gccattttct ctaaggtttg gtcagaaata     12120
     ctgtcctcag agtttagcaa gcgacgtaca gtccgatcat tgatcttggc ttgtttggca     12180
     aattctggat tgctaagctt gttcctgtcg atatagactt ggactagttt acgaaccact     12240
     tcacgattca attcgatcac tctccattca gttgaaatga gccgttattg tagttaatag     12300
     ttacccctga ttgcgtattg aagacccaga cattagcttg aaactgtgat ggattgttaa     12360
     tcgactgcac caaaacgtgt gtgccacgcg gtaccagttc ttggccaacg tacacgggaa     12420
     taacctgata agcgaccgca tcgtcttggt gtgagctaag ataattgcgc gtcagagttt     12480
     ctgtgtaagc cataccaccg ggatttcgtt ggtcattggt accaacattt tgagcacgag     12540
     tgccaagaat cacattatga gtctgcatat cgccacctag cgaccacgct aacaggtggc     12600
     ttttattata cagataacct cgataaccgt taagttggac cattcggtta ttgttgctgc     12660
     ggccaaacca ttgttgcagg tttttgttat acacgccatc agcgtactca ccggcaacct     12720
     tcgtggtttt aggaaaggct ggtcgcttgc gtacagagct tgcgtgactg tgcattatac     12780
     tgtaggtcac aatggcagaa acactttgcg ttcttcctag atcatccaag ccttcaaagt     12840
     aagtttgagc gcgtgtggtt ttcgctttct gggcggcagc tactgtttgc ttaaaaccat     12900
     ttacgaagat tggaacgttt tgattaagcg ttgtgtagtt ttgcgggtac tttgtcagat     12960
     caaatggcaa gttggcaaga tcactgtttg tctgcgcagt ctcagtagtc ctcgtcgatg     13020
     tagcagagga agcagcggat ttggttgtac ttgattgact tgtgttcgat ccttgaacgg     13080
     ctgaacaacc actgatacta attgctaata ctgtactgag ggctaaaaac cattttgttg     13140
     ttaatttcat attgaagtcc tttctgaggt tctggtgcaa attttcctcg ctgacttgat     13200
     tttagtatac tgggtgccaa gaaacgaggg attgcgcgca tgaatcactt taagggacgc     13260
     cactttcaaa aggacatcat cttagtagcc gttggctact atttcagatt cagtctcagc     13320
     tatcgtgaca tcgttgaatt gcttcgggat cggggtatca ctgttcatca caccacggtc     13380
     atgcgttggg ttcatcacta tggccccatc tttaaggctc tatggcgtcg gcatcaaaca     13440
     gctcacgcta aaagttggcg aatcgatgag acctatattc gagttaaagg ccgttgggcc     13500
     tatttgtatc gcgctattga cagtaacggt ttgaccatgg attttgagct acgaaaacac     13560
     cgcgattata ccgcatccta tcactttttg aagcgtctct tgacgaccaa tggtcggcct     13620
     gatcgattag tcactgatca atatcgggca acactgaaag cagtgaagca cctgataaag     13680
     caagactatt tgagcaaatc agcccaccaa tgttccaaat atcgaaataa tttgattgaa     13740
     caggaccacc gattcattaa acgtcatcgt gtccgctcag caagctttca aagcattcga     13800
     accgctagtg caacgttgag cggtgtggaa attgttcacg caatacgcaa aagaacccga     13860
     cgagagttaa gtctcatcgg gttctcagtc gtggacgaat tagaagcatt gttagctgct     13920
     taacctttaa catagtatca atagctgggt agatgtccat ctcttagact gtttgcacca     13980
     gatcccttgt aactggttta caacaactcc aagctggtca agtcgttggt aaactcgtcg     14040
     tgacttttga cgcctgttga tctaaaaatg aagatacgaa aaacgcagtt caaggacggc     14100
     cttgaactgc gctttttggg gtgtcaggcg ataatcgcaa catgtgcgta tcggctgggg     14160
     ttacgattat catcggatag gcgaatgaac catgatcacc gccgttcagc cgcccatctc     14220
     cgattaatcc cgacaccact atcattaatt tgattagacc taggcgaaag tggccaattg     14280
     tgccttggtc aacgtatcat tcattcggcc actacggaag ccacctaagt caagggtaac     14340
     gtagcggaat ccaagtgatt gcaattgacg gttaacgcgg tcgttaaaga ctaagaaatc     14400
     accaatccgt gcttctggta attcgatccg cgcaatatca tcgtggaaac gaacccggac     14460
     cgttggaaaa cctaaactac gcaaatattt ttcggcggcc attacttgag caatattgtc     14520
     atgtgtcaac gtcgtcccgt atgggaaccg tgaagataca gagcatgacg ccactttatt     14580
     ccagttcgtc aaaccgagtt cttgtgccaa ggcccgaacg tcagtcttga agaaatcagc     14640
     ttcttgtaac aagctccggg cccccgcttc actacgggcc ttcaaaccag gacgataatc     14700
     attttcatca ttcttgatca taccgtctag gacagcggca ctaccgttat tagccgcaat     14760
     gtcattcaac cggctgtaga acatcttctt cgcatagtac cagctatcag gcgtgttgtt     14820
     cttgatgtgg tcatcgctca agtagtctag cgtagttcct tgaacgttag cacctagttc     14880
     ttcggctaaa ctcatcgctt tatcgaattc ttcatccata aataattcag agttcgcaac     14940
     cacagcggtc acattgtcac ggcctaaaac atcgagggcc atcttcaaaa ctaaggtact     15000
     gtcgattcca ccagaaaagg ccacggtgac ccgttgtaaa tcctttaatg ctgctactaa     15060
     cgttgctttt tttgttgcta atgttgccat aataaaaccc ttcttctatt taatttaatt     15120
     aattccaaaa aagccatgca taaaccaagc ggcaattgct gccccgacaa agggcgcaat     15180
     tcctggcaca atgataccgt attgccaatc actatcggct ttattggcaa ttggtaagat     15240
     ggcgtgggca atccggggcc ccatatctcg ggctaagttc attgcgaatc cggttggacc     15300
     accaagtccc atcccaatgg cccatacaag taggccaacg ccaattggca cgattcccgg     15360
     cgttttaatc tcagaaatcg ctaaaatacc cgaaataaaa ataaatgtat caaataattc     15420
     cacaaagaaa ttccgcggca agttacgaac ggctggtgcc gtacagaata agttccgaat     15480
     tgtaatgggt gaaatctcat ctgttgaggc tttaaaatga tcagcataca tgatccaaac     15540
     gatcactgag cccacgaccc caccaagcac ttccgcaacg gaatacggaa taaataagga     15600
     ccatgcgatg tttcctaata gacactgcgc caaaaccatt gccgggttaa tgcaaacatt     15660
     gccaaaaatg aataaggcaa cgctaatccc aaaaccccaa gttgtaatgg caaaaatatg     15720
     accggaaccc cgatacttgg ttccctttaa tacggaacta caatgaacac ccaccccaaa     15780
     aataatcatt agggctgtgc ccataaattc agcaatcaac tgatgtacca aaaaattacg     15840
     cctcctcatc taattgatct accgccacta aggctgcctg gtagaccgtt ctaaacggaa     15900
     tatgaaattg ctgcgccagc tgggcacaat ccgcatattc cggcatcttc ttctcaatat     15960
     cttgatatgt cgccacttta acttgaacgt caccgtacgg cgttgcgacc gtcaggaagt     16020
     gccgttgcat aatagtacgt tgccacgtct ggtaacgtac accaatcgtc gtcgtttctt     16080
     gtaaaatcaa cttagtcagt aagtccttat cgttaacgtt tcccaaaacc gttaactttg     16140
     tcgccggccg atctttcttc atctgaatgg gcgtgaagaa cacatcgtat gcgcccgccg     16200
     ttaataactg gttcatcacg taccccagtc cttcacccgt ctgatcatct agattagctt     16260
     caatcattaa gacagcatca gccgtccggt taacgatttg ctgacttagt tttttttttc     16320
     gaataatacg gctcgcagtg cattgaaacc gcccgtgtcc cgtttaccaa acccataacc     16380
     aactttagtt ggcacggcat tttccggtaa cggtccgaat tcacgtacga gcgtcttgac     16440
     caagcccatc ccagtggggg taatcaattc agtatgcaca tccaaccgtt gttgaatcgg     16500
     aatggcacta ccaactcgca tctgcatcac ggctgggacg ggaactggca tctgaccatg     16560
     ggcaacgtta ataaaaccac taccatcact taacggtgaa gccatgatgg tatcaatctg     16620
     catcaattcc aacccaatac agcagcccac aatatcaaca atcgaatcca acgcgcccac     16680
     ttcatggaaa tgaacttcag ctagtggcat gtgatgaacc gctgcttccg cttgcgcaat     16740
     ttccataaag atcgctttcg cgtggtgttt cacggtatct gataagtcac tgccgtcaat     16800
     taacgcctca atatcagcta aatgacgcgc ttcatgatca tgatgatgcc cagcttcatg     16860
     ctgatgatgg tgatgttcca caaaaccatg gtccttacca cccgcaacct gaacatcaaa     16920
     gctcgtgcca tagatgctac tctgggcttc ccgttgctgc gttaattcat aaccgtgcac     16980
     gtgtaactta gccaattcgg tttttaattg ctcaaaatca agtcctaaat cgagtaacgc     17040
     gcccagaaac atatcaccgc taatccccga aaaagcgtct aaataaagtg tttgcattta     17100
     tcttctcctt gttcagttaa ctgaatctta catttgattg atcatactag ctgagtaggc     17160
     ggcaccaaag ccgttatcaa tgttgacaac ggtaatcccc gacgcacagc tattgagcat     17220
     ggtcaatagc gcggtcatac cttgaaaact agtaccataa ccaacgctgg tcggcactgc     17280
     aatcacgggc ttatcaacta gtccaccaac gacactggcc agcgcacctt ccatgcccgc     17340
     gatcacaatg accacccggg caccacgaat cacatccaac ttggcaaaca gtcggtggat     17400
     tcctgcaaca cccacgtcat agacccgttc aacatgattg ccaaaagttt ccgcggttac     17460
     tgctgcttct tcagcgaccg gttgatcgga ggtccccgcc gtcaccacgg caatgtaccc     17520
     tggtgttttc ggtgccggtt gttctccgac cgtcatacac tgcgcagtgg catgatagac     17580
     agccgttggt aacgccggtt ggagtgccgc gaatttttct gcggataacc gggtcgttaa     17640
     aatcggcaac gtctgttggg acaaggcttg cacgataccc acaatttggg ttgccgtctt     17700
     accagcaccg tagatgacct caggaaagcc attgcggcgt tgacgatcta aatcgacatt     17760
     ggcaaaacct aatgccgctg ttttgcctgc ttctaactgt tgggcagcca ccgtcggact     17820
     taattgccct gccgccactt gttgcaatat ttctgctgtg gttgccatac tacttcacaa     17880
     ggatctggtg caaacagtct aagagatgga catctaccca gctattgata ctatgttaaa     17940
     ggttaagcag ctaacaatgc ttctaattcg tccacgactg agaacccgat gagacttaac     18000
     tctcgtcggg ttcttttgcg tattgcgtga acaatttcca caccgctcaa cgttgcacta     18060
     gcggttcgaa tgctttgaaa gcttgctgag cggacacgat gacgtttaat gaatcggtgg     18120
     tcctgttcaa tcaaattatt tcgatatttg gaacattggt gggctgattt gctcaaatag     18180
     tcttgcttta tcaggtgctt cactgctttc agtgttgccc gatattgatc agtgactaat     18240
     cgatcaggcc gaccattggt cgtcaagaga cgcttcaaaa agtgatagga tgcggtataa     18300
     tcgcggtgtt ttcgtagctc aaaatccatg gtcaaaccgt tactgtcaat agcgcgatac     18360
     aaataggccc aacggccttt aactcgaata taggtctcat cgattcgcca acttttagcg     18420
     tgagctgttt gatgccgacg ccatagagcc ttaaagatgg ggccatagtg atgaacccaa     18480
     cgcatgaccg tggtgtgatg aacagtgata ccccgatccc gaagcaattc aacgatgtca     18540
     cgatagctga gactgaatct gaaatagtag ccaacggcta ctaagatgat gtccttttga     18600
     aagtggcgtc ccttaaagtg attcatgcgc gcaatccctc gtttcttggc acccagtata     18660
     ctaaaatcaa gtcagcgagg aaaatttgca ccagaaccct ttgaatggac cagaaccttt     18720
     gaatggagga aagatgacag ccaacaaaaa taatcaacgt taccaaatca ccttgacgcc     18780
     agaagagaag cagcagctta aagctctttg tcaggttact aaggaacgac cctcaacatt     18840
     ggtgtgtcgg ttgattgcta ctgagaaaag actttatgat tcaggctttt taccgtccta     18900
     caattcaaaa actgaaaagt gaggagagat taagatgttg tggctgattt tcaaatgcag     18960
     tttttgggta ttactaggct ttatcctttt gtgtgagctt gcaactattc ggattagcgg     19020
     attgtgttct cgtgaagagg aacgacagga agctcttgaa aaacatcgtc aacaagcaaa     19080
     aagcgcgccc tagggcgcgt ttttattagg tattaacgta cctccatttt accaaagttg     19140
     tgctctgcta cgcaatttaa tggtgtgtca ctggacaaca aatgccgcta ctgggaaacg     19200
     tggttcgatt ccacgaagcg gccttggcta atgccaaaat aatgaacgcc aaatgccagc     19260
     taattgcagg tgttttttgc gttaaagaaa ggagactgaa catggctgaa cctgtaggta     19320
     tttggttaca tgatcgcaat ttgaagttga tttcgaaaga tcatgatgct ctttcttatc     19380
     gagtccgagc ttcatgggtt aaggatcatg ctgattatcc aattaagcct ggtatgacgg     19440
     tggtgattgg caatattaag ccgcctaacc agctgaaaaa tgttttggtt ctaaaggtgg     19500
     tgtcagctga attaaaaaaa gacggcagtc tagtgattag cggagaacgc attaagtccg     19560
     tcccaaaaaa cttgatataa gaggtgatca tatgttcaat ttggttcttc aaacaaaaga     19620
     catcaaggaa gctaagcggc acaatggtct tcttgaaatc agattcccac ccccaaagga     19680
     gaaggcattg atgttgaagt tgcgtcatgc cgtgttaagt atcgaaaccg gttggcctat     19740
     tctgccagat acaacttgta ttggtgagat cgtgcgggtg ttaccaagca aagagcgcgt     19800
     gatcgtggct tatgttcgcc ctcagaacga gtttaagcga tttgttgaag catattaatg     19860
     cggaaaaagg aggattcatt catggcaaac aacaaaaaga aaacagcagc aatcttgctg     19920
     ataagtgcga ttgtcttggg aggcggcggc tatacggctt atcagttaaa cgctgccccc     19980
     gcttcgcaat cagtcaagaa aagtagcact ccatctaagc aatggcggac gccgtcaaaa     20040
     aaggtcgagc aaaaacagaa gaacacaaag ccttcctcta acaaagccga tcagaccata     20100
     aaagatgccc tggctccgga tctgccgaat agcgataaaa gtgatcaaac agtagtcgcc     20160
     tttcctttca gtaaaaatga tttgagcaaa cagcttgagt cgagtaatag tcaaagcctt     20220
     atttcgttgg cagatcaggc aacagcggaa cagaacacgc caaaagcggc agacaataca     20280
     ggaacaacgc ctgaacctaa accgttaaca gataaacaga cgactgatac caagacgacg     20340
     ccatcggtgg aacctagttc aacaccaaat ccagcgccgg aaccaatacc agagccaaac     20400
     ccgacgccag atccgaatcc aacgccaaca ccagagccaa acccaacgcc agatccgaat     20460
     ccaacaccag caccagttga ccaagccccg accatatcct ttgctgatga cctgcatctg     20520
     catttaggtc aaaaatcctt caatttaatg gacggtgtaa gtgctcatga tgtaaaagat     20580
     ggtgatttga ccaacaaggt tgtgttatgc agcactgtgg acgttaacac ggaggggact     20640
     tatcaagtga cctaccaagt gacagacagc gcagggcaca aaacgagtgc tacgcgtgat     20700
     gttgtcgtga ctaatgacgc tcccgttatt catgtctcgg ggaacaatca aactgaggtt     20760
     ggtcatgcct ttgatccgtt acaaggtgtt acggctgatg attatcaaga tggtgacctc     20820
     acaacggaaa tcaaggttgc aggagacgtt gataccagca aacttggtga ttacgaacta     20880
     atttataccg tcactgataa gaatggtgct gtgacaacgc tgaaacgttc ggttacggtg     20940
     tttgccacgg caccgacact tgatgtgtcg aaggttccaa cggaactcaa ggtgggagac     21000
     cagtttaacc cgaaggccaa tgtcacagcg gttagtcctt atggcgatgt gattgtggct     21060
     gtagatggat cagttgacac cagcaagcct ggtagctatg agcttgctta tacagccact     21120
     gacaagtttg gacagaagac cgtcaaggaa gtaactatca acgttgtggc tgacaagcca     21180
     acccttgatc tgtctaaagt accgacaaaa ctcaaagttg gcgatcactt tgatccaaag     21240
     gctagtgtta cggctaccag ttcttatggc gatgtcactg ttgatgtcga aggttcggtt     21300
     gataccagta aacctggcag ctatgtgctg acttataccg tgacggataa attcggccaa     21360
     acaacaacgc aaaatttgac cgtaacagtc agtgaaacgg tctaaaaagg gtaggtgaat     21420
     caaatggaca accaagcagc agagtatgtt ctacggttaa gcaccttgtc cgcgcaagcg     21480
     ctccttaaag cactggccgt caagttgcca agtaaagcaa tggatatgag caaacaagca     21540
     atccatcatc agcggacgac tggtaaacaa aacattgcgg aattgcaaaa aaggggtgcg     21600
     ctagaacacg tggatattag taaaaccgat ctgcgcgcgc tcggaaagaa gtttaaaaag     21660
     tatcacgttg acttttctat ccgccgagac aaggaaacgg gcatgtacca tgtctttttt     21720
     aagggtgctg atgtagaccg agttcaactt gttttgcaga aggttgttaa ggactttgac     21780
     aaaacacccg aacacggcca aacgcttcaa gaaaagattg aaaaggctaa agtgaccgca     21840
     aaggaacgca atcaaaaaga gaaaaagccg cgacagcgta gcaaggaacg tgagcgctga     21900
     tggacaaaga aaaagcgaaa aacctagtct ggaatttcgg ccttgtggct attggtagtt     21960
     ctgcggtata tatcgttggc agtggtttaa cgcgagccgc ctataacgtc caggacaaag     22020
     acgctaagtc tatactcgac aaaatactgt acgtgtctaa caatcttggc aaggtttctt     22080
     ggtggccgcc gactttcaat ggcaaaccat tcctaggtgg tcttattcta ctggcagttg     22140
     tagcgctggt agttttatat gccttgacca ataagaaaaa ttatcgacca ggtgaggaac     22200
     acgggagcgc aaaatggggg actcataagg atattctccc atttgaggat accaaaaacc     22260
     cagataacaa cctgattatg acggccacgg aaaagctgta tttgaatgac ttggatcata     22320
     aacggccaat gaaactgcag cgaaatcaat ttgtgacggt catcgggggt gctggttctg     22380
     gtaaaaccag aaccgttgtc gtacctaatc tattgcagcg ttccagctcc tatgttgtta     22440
     ctgataccaa aggacagacg cttagatggg tgggtaactt ttttgagaag tctggctata     22500
     agattaaggt ctttgatttg gtgactcgca aacacactga tcatttcaat gtattcgctt     22560
     atatcaacaa tgaggatgat gtcattgaag ttgtgaatgc tatcatgcaa aacacaacct     22620
     caccgcaaag taaaagcgat ccgttctttg ataaaggcga aaaagcgctc atgcaagcct     22680
     tgtttgatta tttacgttta gagtctggca atcctgacaa ccgtgttgtt gccaacgtac     22740
     ccaatgtttt ggacttagtc agagcagcaa caattgagga ggacgctggt gggaacacaa     22800
     cgccacttga cttaatattt gaagaattca aaaaggactt cccggatgcg tttgggctta     22860
     aacaatatgg tatcttcaaa ctcgcaccag ccaaaacagc catgagtatc gtcatttccc     22920
     ttggtgttcg tttagcaccg tttgatgtgc ctagcattat tgatattacc agtgacgata     22980
     cattagaact tgaaaaattg ggagaagaga aacggattct atttttgatc ctacctgatc     23040
     aaagtgaaac gtttaatttc ttggtcagct tggtttacca aacattgttt actactttgg     23100
     tagaacgtgc tgaccatcag gccaacggcc ggcttaatga aacagtcgtt tgttggcagg     23160
     acgagtttgc aaacagtgga cagattccac aatttgacaa gcgtatcaat accttgcgtt     23220
     cacggggcat tttctgtgtg ccaattgtgc aggaactcag ccagctcaaa gaacgttatc     23280
     caaagtcata ccaggcgatt ctcggtgcct cggattcact gctgtacctt ggcggacacg     23340
     acagtgaaac cgctcagtac atttccaaga ttcttggcaa aggaacgata gacgttcagc     23400
     gttatggtga atccaaaggc aataatggct cattcaacca aaactacgac aaaatcgcgc     23460
     gtgatttgtt agcgcctgat gaagtcgatc gaattggcgg cgaccagagt atttacatgc     23520
     tcagaggtgt gccgccattt ttgtcgcaaa aatattcgtt ggaaaaacat ccacggtaca     23580
     aggagcttca aacggatcac tcagactatg tatatcagcc tcaacttaaa agcgagaaca     23640
     acaaaggtgg tgaggtagaa acagaagaat ccaaatcaga gtcagatttc ctggctaatg     23700
     tcagtcaaga ggaaaccaag gatgatgacg tcaaggagaa cgaacagggt tcggatatcc     23760
     tgactgatgt caatctatta gacacatatc gataaataag gaggaacaac acatgaacgt     23820
     tttatctcaa gcgatttctt taatgtcaaa atttgctatt gcaggtggtt ctatttacgc     23880
     cgcttggggc ttggttggtc ttggtggtgc tttgaaggat cacaatgggc ctggtattca     23940
     aagtggtatc tggacaattg caggtggcgg tttaatcatt gctgctggag cattgttcaa     24000
     ctctatttca ctaacgtgat gtgaggaggc ggaaccgcgt ggataacacg atcaagggat     24060
     ttattaagtt tatcttgaac tccgtttctg gttccgcaaa ggctaacggc attaccgaaa     24120
     cgttggcagg gtggagcaag gacttatacg gattcgcaac aacgatccag actaatgtga     24180
     tgatgccggt cggatatatg attctggcgt tgtttgcgtt gctagaacta tatcgaattt     24240
     cggaacaagt agaagctatg ggaggtggat cagatgcagg ggtcaggctg atttcagccg     24300
     ccttagtgaa ggtggctttt tgtaagattg caatggatag catgaattta ttcatgaatg     24360
     ccattatgca agtgagtatc acgctatcac agggtatcgg taagttagtg aattctggac     24420
     atatgggcac cgttattagc gttgatgata tttatagtcc cttagtaaaa gaaggttttt     24480
     ggacgaagct gatgatcatg gtgcttcttc tttttgtcat gctcattacc atgcttgcca     24540
     cagtcttagt taatgttgtt gtcaccggcc ggtttttaca gatgtatgtg tttttggctg     24600
     tgtcacctat tccaattgca accatgcccc atcatgagtt ttcagggatt gctaaaaact     24660
     tcttcaagag cttcatggca gtatccatac aaggaaccct catttatatg gtgcagctgt     24720
     tctatccatt cctcatgaaa acagcatttg cgaatgtcga taaaagtggc gtccttccat     24780
     tgatagcatc attgatggga ttttcaattc tactaatttt tgcggtcttc caaacaaact     24840
     catgggcgaa gtcgctgaca acagcaatgt aggaaaggag tgagtaacag tggctttacg     24900
     cgtgagagta cccaaagaaa tcaagaccta caaagaacgt atcataggca caatggattt     24960
     gcggcaacta atctgtgcca cgatcgcatt catctattca gcgggcatta tctatttcct     25020
     ggtctggaag ttgcactggt caatggatag tgccggtaat gtgctaatcc cattggatat     25080
     gccagtgttg gcatttggct ggatcaggcc aaaaggaatg ccattagaaa agtatatcgg     25140
     catcatcttg cattaccaac aaatgaacgg gctaagaatt tatgaaaatc gaagggaggt     25200
     tagccttcat gttcacaaga accgaggaaa gatcaaagaa tacaaagaag acaggccata     25260
     gtaaagcctt gaagttgtta caacgccaca aaaaggaacg tggcaagcaa gagcggaaaa     25320
     atgcaccatc aagagcaact caagacagtt tagcttatcg tgccatgtat gaagacggcc     25380
     tctgtgaagt ggcaccaggt gttttttcta agagtgttgc gatctccgat attaactatc     25440
     aaattagcga tcgcgatcat caaagtgaca tctttagcaa atatgcagag tttcttaatg     25500
     gctttgacag tgaatcgact gttcagatta acatcatcaa taggcgaaag gacattcgcc     25560
     agttcatgca ggagacgtcc ttcaagcatc gacctgatga tctcaacgcg ctccgtgatg     25620
     agatgaacca catcatgcga gaaagagttg aaagcggcaa tacgagtctc ctaaaggaga     25680
     agtacgtaac ctttacgcaa catgctgatg atcgacaacg tgctaaaacc agtttgaatc     25740
     aactacaggc gaatgtggtt accagttttc atcaaatggg atcaacagcg cgtccgttga     25800
     atggtttgcg ccgactccaa cttgctaatg ccacattgag gcctggcagt gtgttgcatt     25860
     ttgactatga cgatctcaaa tatagtggct tgacgacaca ctcagtaatt gcaccaacca     25920
     gcttcaattt caaacacgca aagaaccgtt ttacaatggg ggaccaagtt gcacaagtgt     25980
     tgtacttgcg agattatcca cccgaaatca gcgatcgtct gattactgat ttaacggata     26040
     ttatggcgga cttggagatt gccattcaaa ttcaccctat cgatccagta aaaggcatga     26100
     agatggtgca gacgaagaaa ggctttatgc agaagcagaa agctgatgag cagcagaagg     26160
     cgatgaaagc ggggtatgat cctgatattc taccggagaa cctgacgcac agccttgatg     26220
     aagctgagga cttgctccaa cagatgcaag acgataacca gcaactcttt gacgtgacat     26280
     tcctcgtcat ggcacaggga aagaccgatc aacagcttga tgagattatc gagcaagtta     26340
     aagcggccgg tcgtagacat agctgcgaat ttgcaaatct cgattatctc caagaacaag     26400
     cccttaattc tgtgctcatg tggggacaaa attatgtgcc agtatcgcgg acactgacaa     26460
     cctcagcggc cgcgattttt ataccattta ctgctcaaga gctaagtgac agtagcggtc     26520
     tagtttatgg cgtcaatcaa gttactcaaa acctagtgac tgcggatcgt cggaacttga     26580
     aagctggtaa cggcatgatt ttaggtcgtc ccggtgctgg taagtcattt gccagcaagc     26640
     aggaaatgct gtctgtacgg ttacgtgatg ctgactccga agtgttgatt attgatccag     26700
     agcgtgagta ttcagctgtt acacaagcgc tgggtggcga agtcataccg atctctcaag     26760
     gtgccgcagc gcatatcaat ccaatggaaa tcaatgaaga ttatggtgac gatgaagacc     26820
     ctgtcatttt caaaacagac ttcattttgt ctatgtgcga catgttactc ggtggtaaaa     26880
     acgggctgtc agccgaacgc cggactttga ttgatcgtgc ttgtcggtta acatatcaac     26940
     gctattttga gcagcataca gcgatgccaa cgatggttga tctatcaaat acccttaaac     27000
     aacagcccga agaagaggga aagcaaattg cgcttgagct tgagccatat attgaagggt     27060
     cgttgtctgt ttttgcgcat caaacgaacg tagacaacga caattcagtg gttgtctatg     27120
     acgtcaagga tttaggtaag aacctgcggt caatgggtat gttgattgtg cttgaccaaa     27180
     tctggaaccg gattacaaag aaccggaact caggcaaacg gacgtggatt tacgttgatg     27240
     aaatgcagct gctcttgagc aatgaatttg catctaacta tttctttgaa ttgtggtcgc     27300
     gtgcccgtaa atggggcgcg ttgcctactg ggattacgca aaacgttgaa accttgctac     27360
     tgagtgataa tgcccgccgc atgttgtcta acagtgaatt tgtgcttttg cttgaccaag     27420
     ctgccaatga ccgtgatcag ctcacagaaa tgctgcatct gtctgaacag gaggaaggct     27480
     atatcaccaa tgccgactcc ggccatggct tgatgattgc gggtgacgcc gtcattccat     27540
     ttgagaatga ctttccgaaa aagaccaagc tttataagat tatgtccacg aaaccagagg     27600
     acatggagca atatatttcc cgcaagaaac tgcatgagga tgggggcgag gtgagtggcg     27660
     aataattgga aagacatgct gcttaataag cagcatcatg accctaaaga cactttagtc     27720
     agtagtgatc cgagccggtt taagaaagcc ttgcgcggta acaaatatcg catacaaggc     27780
     gttggcggct ttggtggcaa accttttgtc cgaaaaaaag ggcagtttag gcgtggcctt     27840
     ttagcacaaa acgctaagca taaaaagaaa caggctagtt gggtcaaacg ctttcggcac     27900
     cgtagtagag aagcgcttca acatggcgcg attgaaacgg ctaagaagag tacggtactg     27960
     gcagctacca atggtcagca aaatgaagag caaaacgatc caacctacca aacgttgtca     28020
     aagacaacgc aaggagggag ccgcttaaaa gcccggttga agcgccatag gaatcgtaaa     28080
     ggcaagcgac tagcaaaaaa gttaggtaag ccagttcaaa cttcatacag ccgtaaatcc     28140
     gtcagaaaaa tgatgaagca gcgtgcttta aagggtgcta ccttctcgtg gcgtcatcct     28200
     attagttcaa tcaggcatct gttaaaggcc attctgatgc taccagtcgt gatcaagtcg     28260
     atggctattc tcctattagt gggacttgtg tttggtctga tcgccttgat gagttccatg     28320
     tttggctggt tggtgcctac gatgtcgacc acagccgatt ctaagccctt aactgatgcc     28380
     tacagttaca ttacggagtt ggacactgat gccactaaga aggtcattga cagtatggct     28440
     aacacggacg gaaacggacg ttcactgatt atcaatggtc aggaagcaac aacagacggg     28500
     attgaattaa tctctgactt tgaccgtgag ttggcctact tgtcgattaa atatgatgac     28560
     tttacagtcg acgatgcgtt caaacaaaag ataaaaaaat tacatgatca aatgatgtcg     28620
     gtcacagttg attcaaaaac tgtgaccgtc aatttgtcta gctttgatga gtgggagaag     28680
     aaccatccta aagcactctc acaagatgat aaagaccggc tagatgcaat gggccaagtg     28740
     ggtcaatatc gaacgcaaga aattttaggg tcgccctttg aagatcagaa tgcaacaatc     28800
     atggtcaacg atcggtacgc ctggcgaatg cgtggcggac aaaagaatat gtccaatcac     28860
     atccggattt caagcgaaac tgggaaaaag attgtcgctg tcatgtcagg aaccgtcaca     28920
     gcagttggaa atagtagtgt gacgatcgca actgatggta aacaaaccgt gaccggtggg     28980
     ctcaaagccg tgacggtcaa accaaaccag gaaatcaaga aaggagatca aatcggaatt     29040
     agcgaaaaga acatcactct tcagcttatc aaaatcacgc agcagagcgc tcctgacgag     29100
     tcttcatcaa cgtcatcatt gtcaagcacc tcagaaagcg tctctcaggc accaggttta     29160
     tcttcagaaa actcttcctc cgctttcagt tcaaccgttg cggcaagttc agcacctttg     29220
     ccaccagttg aggaagaatt aaatcctgcc tttgctttac caaatgtgaa atacacgtat     29280
     gcgactacct atggactagt tacaagtgga ggcgatttaa ctggtcagga tttcgatgct     29340
     aataaatttc acgctgcctg ggttaagtat ttttctaatg gcgttttagc agacaaagaa     29400
     agctactcaa ttgatgctgc taagaaagcg ggcgtcaatc ccgctctaat tgccgctatc     29460
     atgggaactg agtcctcttg gggaaccagt gcagcagtac gtggtgctaa taatcctagt     29520
     ggtcagatga gcgggggaac cattattgcc tatccatcct tagaaggcgg aattgatgcc     29580
     accgggaaca cgttgcataa cttagttgtt acccgtggtt tgaatactgt ccagaagtta     29640
     ggcgccgcct atgcacctat tggcgccatt aatgacccta acaatctgaa tcttaactgg     29700
     gtacccaacg tcaacaaact tttagccatt tttggattca agagtggtaa ctcaatcggt     29760
     aatatcacgc tgcataatgg tggtaattct tatcctgtag gtcagtgtac gtggtgggca     29820
     aaagccagat ccggatgggc tgctaataac tggggcaatg gtgctgactg gggtagctca     29880
     gcagccgccg caggattcag cgtcgatcat acccctcaac aaggggcatt ggtcagtttt     29940
     gccgcaggcc aaatggttgg taattggcag gcagacccgg tatacgggca tgtggcgtat     30000
     gtggaatcag tggattcgga taaagggacg attaccatct ctcagggagg aacgggcttc     30060
     aagcagcaac cagggccaaa tttgcaaacg ttaggaaacg tgggagctta cacctatatt     30120
     cacccacggt aaaaggagga agacgatgga aggacacaga tggcgccact ggctattacc     30180
     gctgtatgcc gtgctaataa cggttttgat ggtcgtaggc tggtatcgtt ggtcggacag     30240
     tcaaagcgtc ttacaagaaa caaaaacgca tctgaacgca ataacaggcg gtgaatcaaa     30300
     aaaggtagat aaaagagtcc ttgtttttgc ggatttagtt tttggatatc gtgcggatca     30360
     acaaaaacga cacgatcagc ttgagaagct atcgaccaaa gcgatagctt ctcaaatcgt     30420
     accaccggct aatattggta aagcgggtgt tggtccggat ctgtcttata aggtgacgta     30480
     ccagcatcgc gaggttactt atacacaagt aggttccgaa acaatcgcaa tggcgcggtt     30540
     agaatacact atcaccagcg acggcaacag gattaaaaac gatatagtgc tgcgcttgcc     30600
     gatgaagcag caaaagataa ttgggtgcac gctatatcgt ctcaatcaat cacaggcaag     30660
     tcatgactaa taaaggagcg atcaataatg gcaagtacga gtctggaaaa gcgaatcaag     30720
     agtaaagaga accggatcaa agaactagaa gagcagcaaa aaaaggtgca gcaacaactg     30780
     acggccgcta ggcgtgatct caaagtctta aaagccgata aggttgacgc gttgttatct     30840
     gagagccatc taacttatga agacattgcg aagctactta aaaaagaagg acatgatgaa     30900
     gcccctgggt ttcattaatg atgatgtaaa agacatggaa aggagggact gatgtgggtc     30960
     ggaaaaaaga taaagagact gacaccatca agattaccaa tcaagagggg atcgcgttag     31020
     caaccgaccc gcaaccgttt gatgatgggc tagcacagtt acaagcggct agtgatcacc     31080
     tgtttgattt agcgcaacat ggtagctgcc aaatcacggc ctatcaccgt gaccaagttg     31140
     ccttttccgt caagattaag ctaccgattg aagggaaaat tgaagatctg atcacagact     31200
     taatttctca gcggcaagag gtaatttcac caccagcaac agacgtttca gtagcaaatg     31260
     aaactgaacc ggattctgca tccgaacctg tttttactga ctcgttggcg gctgatacaa     31320
     ccccaaaaag gacacgtaac cgatcacgta gaaccgttgc caaaaaaccg aaacgaactg     31380
     ctatcaaatt accttcaatt tcattaccaa aagttagtcg atcgtttctc aaacacctga     31440
     taaccattgc cgttttgctg ataatagcag gcggtttttt gtttggaaca aaactagtcg     31500
     ttgatgcgta caacgcagcc ccaagctaca cctccctgat taagaagggg gactatcttc     31560
     aagcaggtaa gttgtatccg aatcgacggg acgatgtgcg taaaaccctc acagatcaaa     31620
     gtaacgtgaa gcaactcgct aagtttcaac gtatctaccc aaaagctgag acactgtttg     31680
     atcttgctta cctgcaacac gattattcaa aggtcatcgc gatgagtaat cgtgtgacgc     31740
     tatctcagga gcgccaagcc aaactcgcca ttgcctatgt tcacactaag caattcgatg     31800
     ccgctgagct gattaacgag cagctcaaga gcaaaacact atcagaggtg attgcgctgg     31860
     ggtatgtgcg gcaaaaggac ttcgacaaag ctcaaaaaat caacgacaaa ctaaaggact     31920
     caaccattag ccaagcgatt gaagtcggga aaaagtatgc ggctggtatt gatgctttta     31980
     acaagattgc aagcgatccg aaacaacctg cagacaagcg tcagcaagct aagcaaaccg     32040
     ttaaaacatt tgaacatgcc ctgagtacat taggggaaag taacaaccca aattcgtaaa     32100
     ggaaagcgtg ataaagatgc caacatcaag ccaagaaaag caaccaccaa agagtaccaa     32160
     agagttactg gcgttggcgc aagatggcgc caaaaaggtc ttctctactg acgagtatcg     32220
     agagtattta aagttcatca gcgggtttca tcaatacagt gtcagaaacc agttactcat     32280
     ctatttacag aacccacatg ccacttttgt tgcggggtat cacacatgga aaaatcagta     32340
     ccatcgacaa gttaatcaac acgaaaaagg tatcaggata ttggcgggtg gtgaacacaa     32400
     gtacgaaaag agagttcggc aacctgatgg caccattaaa cgcgtaaaag agagcaaagt     32460
     attctgccga cctgcagctg tgtttgatta ctctcagacc agtggtgagc ctatcaaaat     32520
     gttcacacat gagctgactg gtgaagtacc aaattatgcc actatttata gcaaacttgt     32580
     tcaagcaact gactttcatg tgggctttag ccatgagatg ccgagcagcg aaaccaaggg     32640
     tgttactcgc ccactcaaaa aagaaatcca attgcgttcc ggtatgagcg agaagcaaac     32700
     cattaagacg ctgattcatg aactcgcgca cagtgaatta cactgtgatc cgaagttaaa     32760
     attggatcgt tcaaccatgg aattggaagc tgaaagtacc gcgtttatcg tttgccaaca     32820
     tctgggaatt gacacgagtg attatacgtt cccttacctt gctgtttggt cgaaagataa     32880
     ggatctttcc cagctctcca aaagcttaac gcgtatccaa tccaccgccg aaaagttcaa     32940
     taaaaccgtc gatcaaaacc tcgaaaagat tcgtgagaaa ccgttgacgc ttgatcaaaa     33000
     aatagaacgc gctaaaacca ttgcgacaac ggaaaacatc gcaaaaaaag agcaagggct     33060
     ggtgcaagca acgcaggaga aaacacgcta acccatttgt tgaatactct gactcaagag     33120
     gacactccag cccttgcttt tctccagccc ttgatcaccc aagaaaggaa ttaccaacat     33180
     gaaaaccatt gacgaaatga acgaattcga tcgtgacatt atcttacttc accgcaagtc     33240
     tgtgagcgaa gatacaccgc cggcaattct acaaaaggtt aaagcagtac gtgatgatat     33300
     tgctaatgac ctgacgggta tcacagatcc aattgagaaa gaatttaccc tcgaatgtta     33360
     cgacgaaacg atccgaaaat taagcgacct ttcggtcgaa gattatcaga aatggctgag     33420
     ccaaaatgag agcttagaag ggtttgaact ttgattttgg agggtgtcgc agaccccttc     33480
     aaaataacgg gggattgggg gggtgccccc aaaacaaaat tgactatcag cgaagctgat     33540
     aatgagtcaa tttatcgcaa gtggacgtcc acttgcaaat ctcgcgacag tagaaaaact     33600
     tcaaaaaagc aaaatcttga aattcgtgac aacgagtttg gttcaagtgc aacgtcagcc     33660
     ttaagttcac taaaaataac aatggaggga aacatgtgaa gcagtcagat gagcatcgca     33720
     ctcgatcttc aagaagcacc gtgcgtatga ccccagagga acgtgaatgg gtcaatttca     33780
     gaatagcaac tgcggggaac cccaagttta atgcctatgc ttgccgcgcg ctcttaacaa     33840
     gtaagatcat tcacgtggat tttacagaca caaaagagtt aattagacag atggctagaa     33900
     tcgggaataa cctgaatcaa cttgcgcacg ttgctaacga aaatgaagtg ctaacgcagg     33960
     aacaaatgaa catggttaaa agtgaagttg atgacctgtt ctgggcggtc aacgaccact     34020
     tgctgcatcg tctcgatgtc gtcaaacatt atgagcgggt ggtcttaaat ggcaatcacg     34080
     aaaatacacg cgattaatcg ctcgaccaag gccgccatca agtacattat tgatccgcta     34140
     aaaactcgaa acggagaact cgtagaaggc attcattgtg acgtgcccac ggcatcattt     34200
     gagtttgaga tgctggctga tatgtcacat cgctacaatg gtaattatga acgtgttggt     34260
     ggtcgcgatg tcgatggcat ccgaaggcat caatcagcaa agagctacca cctgattcag     34320
     tccttttcac cagacgatca tgttacccca gaagaggctc atgcgatagg ggttcaactc     34380
     atgcgcgagc tacttggcaa tgactatcaa tttgtcattg caactcacgt tgataaggat     34440
     catatccata atcacattgt ctttaatgct tactccatga cgactttgaa aaagtttcgt     34500
     agccagcctt atatcacagc taatcgcatc aaggaaatca gtaatcgttt gacggcagaa     34560
     catggtttat cagtgtcctt gagacgtgat gaacaactcg aaaaaaatgg ctttgttcac     34620
     gagaaggatg ttcaccaatc attccgcgcg gagttgcgtc gccgactgcg atttgttgcg     34680
     tctcgtgcaa catcaccgga aatgtttgac cagctatgtg aacagctaga aatcacgaca     34740
     acgaagcgtg gtcaagatag ggggtatcgg ttgcctgacc agcagcgcaa tattcgcgac     34800
     aaaagtctat ctgatattgg ttcatacacg tcggaaggta ttaaaacaac cactgctgag     34860
     aatgctgaca atcaacaacg attgatggcc ttaattgatg atgtgtatgg tatgtgtgac     34920
     agccttgatg atttaatttt catgctgcaa caggaacatg atgttaccct caaacggcag     34980
     cgcaatggta gctatcaatt cacatttcat gatggtacta aagtgcccgc ggaacttcta     35040
     ccccctgcct accaactaaa ctatatgaat gagcattggc atgaccccaa tgctctcaaa     35100
     gcaaaggtga cagctcctga tgttttagcc gagtatcagg aacaaaccaa gtcgaagatg     35160
     accaacaccg aaaccttgat ggacttgtct gaggatcagg tactaagtgt tgatgaaaag     35220
     ggggctttgg ttcaactaga agtgcctaat gaaggacagc taacagttca cttgaatcgt     35280
     tacgaattgc gcggtgattc tgatcatttg caagttgcgc tacaagccaa ttattactac     35340
     acattaacgg atcaatcagg aaaacggcca cgcgctgttt caatccgtgg tgaagcattg     35400
     atacatgcga ttgatcttga tcaaggattg aatcctgaac tggtaaaagt tcctcctcaa     35460
     gctgtctttg gtcactctga caagggacta acgattacgc tacctgatgc cggttatgaa     35520
     cgagtcttta tccctaatga cgccgtaaat tatgaccggt tgcatcaaca gtacacagtg     35580
     caaattggca atcactggca ctacaatgca acgccctttg ctacgttgaa cgatccagaa     35640
     ccaaaatcag ttagtttgac aggagccgcg ttgaaacctg cattaaagtc aacgcagccg     35700
     gtgttaggac gttggttaat agccaatcgg caacgtcaat atatgcaagc tcagcaagct     35760
     gacgtgaagc gcttgtcaac cacgcttggt gaattgagag ccaaccatat cactgaccgt     35820
     cagtcattag gccggcaggt aacaacggtc aaagcgcagc tccatgacgt gcagcagaaa     35880
     attgaaatgc ttcacgataa gattaccacc tacaacgact tagcaaagtt catctttacc     35940
     cgcaaccaat atcaaccaat tattgacaaa ttagaggacg tttcaccaaa tgagcaacac     36000
     cggctcacta ggaagtacca acatgaaatt aatatgtatc aaaccgccgt gctacatttg     36060
     caaaaccaag actttaaccc actactgact aacgaagaaa tggcgagtgt catcacagac     36120
     caagaaaaga ccctacggtc attagaacaa agtctcaagc agcaaaccat catggtcaac     36180
     aagtgggagg acattgctga cttaatggac gatttacaag gtgaaccgcc ccaggaagag     36240
     caagaacagc aacatcatca tgatattgaa cgataggacg cctaggcgtc cttttttgat     36300
     gcagaaagga gttaaccgag atggtcacaa acaaacagaa acgactcagt aaagcaacga     36360
     ttgaccacgc gaatcacgtt gccattgtgg cgattgccga agcgaatggc attgccctag     36420
     tgcaacagtc caatggctat tggcgtgggg tcgaacatga ctcattagtc attaatgaca     36480
     agaagaatct cttccgttgg aatagtcgtg atgttggtgg cggtgcatta gattttgtgc     36540
     agcattattt aggcatcagc agttttcgcg aggcagttgc gtatctgaat catgcagctt     36600
     tagagcgagc tgaaactatc acgcataagg ttcgtgagcc gtttcaatac aactttaaaa     36660
     atagtcctaa ctttgagcag gcaactaagt atctaacgac ggttcggaaa cttgatccac     36720
     agattgtgga cttactgcat cgcaaaggtt ttatccaaca agacgagcat agcaatgcca     36780
     tctttgtctg gtcaaggaat gacaaaatcg taggggcaac ggtacaaggc acgagaattg     36840
     accatgagca tttgggtaaa cggggtacct tcaagcaaat tgccaaaaac tcacaagaaa     36900
     actttggctt caatttgtca ctaggcaagc ctgaacgact tttaatgttt gaggcgccga     36960
     ttgatgccct gagttattgg tcactgcatc gtggcttgaa tcacgtcacg ttaatgtcga     37020
     tggacggctt gaagtcaaat acggtcaaac aagggctgat ttatttctgc gagaaaactg     37080
     gtcatgcgcc atcagagatt gcttttgggg tcgacaatga cccgagtggt catgtctttt     37140
     atgaccagat gagggctgaa catgctttag cgagtgtgcc gtatacgagt ctaatcccag     37200
     ctgaccaagc aattccacac gagtgtctag caccagttgt cagtgctgca aagcaggcag     37260
     ccattcctac cgtcgctttg atggcgtatc tgaaagtcgc cgtcaattta cagcccggtc     37320
     acggtatagc aaacggctat cattatcagg atacccttac caaaggctct tttgcagact     37380
     tacctgaaat tgccacacag ctcaagccgt atctacaatc gaacggtatc gattggcaag     37440
     cctactttaa gcaacatgcc cctgatttaa catcaacgga tcgtaacaac ctagtcggcc     37500
     gaatcaaagg agttgcgcgg caataccaaa acggagattt tcaggtggtt caggacgttc     37560
     caaaggattg gaatgaccga ctacaaatcc atgagcgttc aaagagcaaa ggtttgacct     37620
     tggataaaaa aatagcagca gcaaaagaac gggcagtgac ggccaatctt agaattgcac     37680
     ccaagcatca tgatcaagcg ctggagcgat agttttctat taccgggtct gcgagctttt     37740
     tggcgtccct tgtctcgacg taacaagacg aggtggtttc cctcgtccgt tacctaacag     37800
     aaacttgatt ggctatatga gacgacgtag tacgttgcct ggagcgcgtg ggcggggcag     37860
     acgcccacgc tcctcggcct tggccgacta acgttaagcc aaaaagctcg cagacccgcg     37920
     gacaccaaaa cggccatatc ccttgtggct ctatggatat agccgtttat atgctataat     37980
     attattagca gagaagttaa tgacggttgg caaatccaat cacaaagagg tggtcgccta     38040
     tgaaagacgt ccaaaatcta agtgaaagga ggtgcctgtt tgtccgttgc tgaggcaatc     38100
     acgttgatgt tagcatttgg cagtttcgta ctgtcacttg tgaacacctt tgtgaccctt     38160
     gtaaaagcaa tgcaagacaa tcaaaaagac cgtcattaaa cttcgtggct gaaggctgac     38220
     ggtcttttga ttgtaagttg aaatgccagc cgtctttaac ggctctgcta ggggagcact     38280
     ctttcggggg tgctccctgt ttgtgtctat attatagcac gggaaagccc tgtccatcaa     38340
     cactgataga gcttatccac agtgctcgtt taactggttg cattctcatc aagatacggt     38400
     acacttaaca tgtgagtggc taagtgctac gccgtctgct gtaccgccag tgggcggctt     38460
     ttttgtgcct tgagactggt ttcaagggtt ctggtgcaaa ttttcctcgc tgacttgatt     38520
     ttagtatact gggtgccaag aaacgaggga ttgcgcgcat gaatcacttt aagggacgcc     38580
     actttcaaaa ggacatcatc ttagtagccg ttggctacta tttcagattc agtctcagct     38640
     atcgtgacat cgttgaattg cttcgggatc ggggtatcac tgttcatcac accacggtca     38700
     tgcgttgggt tcatcactat ggccccatct ttaaggctct atggcgtcgg catcaaacag     38760
     ctcacgctaa aagttggcga atcgatgaga cctatattcg agttaaaggc cgttgggcct     38820
     atttgtatcg cgctattgac agtaacggtt tgaccatgga ttttgagcta cgaaaacacc     38880
     gcgattatac cgcatcctat cactttttga agcgtctctt gacgaccaat ggtcggcctg     38940
     atcgattagt cactgatcaa tatcgggcaa cactgaaagc agtgaagcac ctgataaagc     39000
     aagactattt gagcaaatca gcccaccaat gttccaaata tcgaaataat ttgattgaac     39060
     aggaccaccg attcattaaa cgtcatcgtg tccgctcagc aagctttcaa agcattcgaa     39120
     ccgctagtgc aacgttgagc ggtgtggaaa ttgttcacgc aatacgcaaa agaacccgac     39180
     gagagttaag tctcatcggg ttctcagtcg tggacgaatt agaagcattg ttagctgctt     39240
     aacctttaac atagtatcaa tagctgggta gatgtccatc tcttagactg tttgcaccag     39300
     atcccttatc agtagtacga tgctacaagt gaatgaggct gcttgcagcg aaagcgagtg     39360
     tctggtaacc agcattcccg caatgatcag aatgatttgg atcaccgcaa caatgatcat     39420
     aaaatctcga ttgtaccgtc cctcttgcgt ggtgattttt ttcttgcgag ttaaccaaat     39480
     gatgaccaat atcaaaacga tcgttagtaa attccaaact gctacaagca tggtacacgc     39540
     ctccttttaa tcatattaaa gccgtttgtg cctttacagc aacataaaaa ccccgaccga     39600
     gttaggtagc agtcagggct ctttggagat ggtaaacgtt tgacacccac atccggctaa     39660
     aagtaaccct gacactaaaa tgatcccacc cgtttttacc atcattttca tttgtttcag     39720
     cctcctattt ggcctcttct tatgcgtggt tatagcaaat tgctatcaat gacaaggact     39780
     cttggcgcta cttcctgttg taaggtttgc ttttcttttt caattaaagc atcacgaaag     39840
     tctgctaagt catgcgcttc aagcgttata tcggctgcac gcgtcagaga aacttcatga     39900
     ggatttaatt catcaaaagc gttgtcaatt tcccctttgt aaattacaat ggcttcttct     39960
     gggctattag ctgaaatcaa tgcataataa tcatgatctt cagttctaaa ctcatagaat     40020
     cgcatgatga ttgcctccta ttcgccattc cttaactgga tgttgttggt gatacgccca     40080
     ttcctgctct ggtaattccg gtttaagctc ctcagtttct cctggtctta aagccgtcat     40140
     gtaataccca tgatcaacaa aagtataacg cacgcccttt tccaaatgtg gtagagtctt     40200
     ccccacacca ttaacaaaag gcacttttgt ctgtttaagc acccaaactc accgccttca     40260
     cacttgatcc taatacccca tgtcgtacga cgattcgttg atcggtcttg ctttctgcta     40320
     agatctcaat ccattcacgt tgtcgtacca gatcgtggtc atataaccgt cgcgcccgat     40380
     cataagttgc gtaataaata ctcgtcagcc gatgttgttg cataaacaca agtaactggt     40440
     cgattgcttt catctctaga ttacctcatt tcaatttctg aatgaacagc gttttggtga     40500
     cgtttcccct ttaacctgac ggtcttactg cgattgagcc aggccattaa caagtggcgt     40560
     tcttgcagac tcaagtcatg catatgagcg cggcgatatt taaaatagtc ttcaaccgtc     40620
     gtgatcttgc caagtttagt catgttgaca aactcagtca caacttcatg ttgctgtagc     40680
     ttttttcgct gttgcatggc actactcctt ttggttcaac taacaatatg atgcctacgc     40740
     atgaagcata ggtgaggtct gacctcatgg tttcttaaaa agctaataaa cgtttttatt     40800
     gcgtgaaatt ctcgagtttt ctaggcatga aactcgctaa acctcagcgt ctatgacgct     40860
     cgattgacag ctctaggcat atgctgacga cctttccagc cattcactac cacccaagca     40920
     aaaacttgct gacactcacc gtcgagtgat tcacggtctg gttctaagcc gcagcaaaga     40980
     acggtcaaac acattatgtc tcgcccgttt tgatgttgac acggactatt ggtggcggca     41040
     cggaataccg aggcgttcct cacccgcttg atttcgcggg caaccatctc cccttcacat     41100
     accggctgtg aggaacaccg tcgaaaaagg ccggagggag tttaaggcta ttcagatttc     41160
     aaagagctaa agttagttgt gcgttcacac gcacgcatca tattgtgagt tgaactggcg     41220
     tgattatgac agcttgtata aagccgcctg tggatgtttg cgcttggcaa tcatcgtatg     41280
     gtcgctgttg taaacactgc gaatcttggg gtaaagctgt tcaattgcct caaccgaagc     41340
     atgatcccga tcgtaaaagg aaccattcgc gtgattgatg agcacccgtc gatcaaaagt     41400
     ccgaacgcaa aatgcctgtc ttacaactcc tgaacgtgct agaatagcca ttgtaacaac     41460
     tcctttctta ggatcagcag caccaagaga aacacaaaaa taaggggcgc gctgcctgct     41520
     ggcaacgcgc ccctcacttc gtcttgtttg gctgctattt tgacgtctcc tactttcgct     41580
     ctaagacttc tctaagagaa gttccacagc ggtcacaagg tctgttaaaa taaacttgcc     41640
     gcgcttaacg cggtgaagac ggcagttgct aggctagcgg tgactagttc tagtaacagt     41700
     cacagtgcgc ttatcctgga ttggtagtct aggtcagtgc tgtgatgctg tcttattttt     41760
     ttgtattccc cttgctactg ttgattctga attcaagata acacttgaat tttttgaatg     41820
     caagcattag tgtgtagagg aacaaattaa gtaaggcaaa catgtgttga attgagcagg     41880
     tagacaaacg aatgttcgcc tatatttatt ataggacctg gttccttttt agacaagaat     41940
     ttttctaatt cttgtctttc tttttgctct tctctaggtt ggctaactct tcacgaaccc     42000
     tatgatggcg gcgaatcact ttacgaactc ggttatgttt ttgctgtgca gaatcaaatg     42060
     gcccccggta atctttctgt cgttgtcgct cagttctttg tccttgtttg acttgaacag     42120
     acgaggcata ttggcttgtg aactcaatca taaattgatc tggtacaacc cggccatctt     42180
     gtaattgccg ctgcttttgt ttggtaacat aaagcaccat cacatcatgt agctggccat     42240
     ctttgccacg aacatgcgca actcgcccta atggccgatc cggaatgacc aaatcatcag     42300
     ggactagcca gtagtattta gtcggtcgaa tgcgctttgg cgtcatgaag taacctgcca     42360
     tcatagtaac ttttccaagt accttgacgt gacgattacg atgctgcgta aaggctttta     42420
     actccgtatc agtctctgtt tgttcctgga tcaagcgttc tttgacggcg gcatagctgt     42480
     gctttctagc ttcttccgct cgttgattag cagttttttg tgcctctgcc agaatatcct     42540
     ctcgttcatc aggatcactc gtttgaatca tgagtaaatg cagaccggca cgttctgcct     42600
     cagttagctc tttgaggttt ttgagcgcta cctcttccgg aaaggcttca cgtttccgtt     42660
     gattaaactc tttagaattc atcagggtcg cctccattag ctgtcatgag tgatttgttc     42720
     cagtatgcca ccaaggtctc tttcatagca ccaaacaagt aattttcgac attgttaatt     42780
     tttttactgt cagaacgtaa aacgttaaaa aaccggcgca tagtcttgtt gatcatttct     42840
     tggcaccgcg gatcatctag gacaattgcc gttccttcat gttccctttc tacagccttt     42900
     ttggcattta gaataatgcc tagaaagcga cgcatttgtt taggcgagcg acaccaaagc     42960
     cctagtagtt caacaccttc tttgttgaga aagaggccgc catttgctga ttcaggtaaa     43020
     taatctttgg cccttctcac taggtcttga ttttgtttac gaataatttc cggggaatat     43080
     tgatcggtag aaaagtcgaa cttttctgtc tctttattgt ctctagcttg tgtctctaag     43140
     tctttatatt gatatactaa agaattttca gttccgcttg tagcaaggga ttgagggact     43200
     ttatcgcggg ctaaagaatt tttagttccg cttgtagcaa gggattgagg cattttatgt     43260
     cgggctaaag aatttttagt tccgcttgta gcaggggata tagtactttg acttgcttca     43320
     ttctcgcgtt tgtacacgtc ggttgcagat acattgagat cgcccaaata taagcgattg     43380
     ggattattcc gtttcatttt cggatcaaag cccatttttt tctggaagag gaggtttgct     43440
     tgttctaact cttttttggt tttgattacc ttgggttcgg agcagttcaa aatctgttga     43500
     agctcagtat ttgaaaaaat gaagtaaata tttccgtttt cgtccaccca gtcattgtga     43560
     agcgaatatt ccagtcgatc tttcaaaatg acgtacgcca actttgcttc tgcagaaagg     43620
     tttttgtatg taggactgta caaaagaact tttggaaact gaaagaaaag agtcccgtaa     43680
     acttttgtcg cttggtaaaa tttaaaactc gaatttattg ggttcatttt aaaaactcct     43740
     tgtggttcat ctatttatgg tagagcaaac aaacatttga taattccata taacaacacg     43800
     actgtatact agtgataacg tcctgtaaag gactatagtt aaaataataa ttctggtata     43860
     ccagtatacc cgtatactca gtagatgtgt ataccagtat actggtatac tggtatacac     43920
     gacctttttt gcataaacta tttttgatca aaaaagctta aaaaaatagc gcttaaggcg     43980
     atatataaaa agaattcaag gtatacaggt atacctgtat accttgaatt ctcccttata     44040
     tcgtcaaaaa gtataccggt atacttttac aaaggtattc ataggtgcta taatgtttgt     44100
     aggaaggcgg tatttatatg gctaaaactt acgttgttgg gaacttcaag ggcggtgttg     44160
     gtaaaacaaa aaccgttacg atgctagctt atgagagtgc agtaaaaaag agaagaaaga     44220
     ctttggtaat tgacctagat cctcaaggta atgcaacaag cgttcttgga cgaacaggcg     44280
     gcttgagtgc cattactaag aatgtaacag atgggtttat cagcggaaac ttacggaacc     44340
     aaataacaaa agtgataccc cgcttggata ttattggtgc aagtacgagc tttagaacgt     44400
     taccaaagtt gttaatgtca aaatttccgg aggacgaaga tcagcaaatg ctgtatttga     44460
     agacactgct ggaaccctta aaggatcaat atgacagtat ttaccttgat gttccgccga     44520
     ctatctcgga tttctcagac aatgcaatga tggctgctga ttactgcatt attgttcttc     44580
     aaacacaaga actctctctt gatggcgcaa agacttatat ttcctacatg caatatttag     44640
     caaataacta taattctgat ttagatgttc ttggaataat tccatgtatg ttgcgacctg     44700
     gtggtagggt agatgaagat gttctacatg cggctcggga tctttatggg aacaacgttt     44760
     tacacaccgt tgtaaaatat caggaacgac taaaggcata tgatgctgaa ggaatccata     44820
     tcaacaaaac cacactaggc tacgaagata gttgggatat tagagcacat aaagtttttg     44880
     aaagtgttct agacgaacta gatgaaaatc aaaagaaact tgataaatac cgagaaggtg     44940
     agctaaatga gtgacgagag cattcaaccg attattgacc atcataaaag aaagcaatca     45000
     agcggattag agcggaagca agtctcaatt gcagggacaa atgatttttc ggctactatt     45060
     gataagaagg ttgtgaataa taactcgcca gcggatgatt ctcgatacaa agcgactaca     45120
     acaatgaaaa tatcaccagt aacaaacttg aagttgcaga ctttaaagcc atttataaat     45180
     gagcaaaagt ctagtgatcg ttcagataca atgaatgact taataaatgt tttgattgaa     45240
     agttatattg gaaaaaatct gactgcacgg caggcaaatg cgtacaacca aatgtttggg     45300
     ttacagctca gtatgttgaa acctaaacaa aaataagcac catacgtgtt tgagcacagt     45360
     acattaagtg caattaaaag ttacagacga ttatgtccgt gaattaaatc ttcaagaata     45420
     tcagaatcag ggtgaattaa atgccgtgtg ttgcgatatt caatgtttag gttagaatgc     45480
     tgcttcaaag aggaaagaaa atgctcatat tggcctttat cacgtttaaa gcaggcaatc     45540
     tcatagcttt tgatcaactt tgctttgaac cgctgcatgt agatgaagaa tgagtagcag     45600
     tcttcaaagt ggttatcgac caccaccaac caataacgag tgtgcggcgc acgggtgaag     45660
     taatgatcgt actgtgacag catggattgg atgccaagcc gcagttcggt ttccttatcc     45720
     atgatgccca ccaaccaatc cggcacgatc aattgcggtc gcgccttttt ctttggagta     45780
     accccgcaca attgctttgt agccatatag ttgacgaatc ttgtcaattg tttgatctaa     45840
     caaaacgttt gcttcctcct tctctgctga ctcaaataga ctaagctgca tcgagcttgc     45900
     ttgactgatg cgattaacac gaactgaaac atttctgacg gcatggccgt tccacttact     45960
     atggaagaga aagcgagcgg cgcgaatcaa atcgtcagtg cggtttgtgg gatcaatctt     46020
     catttgcgca ccgaaaccgg aggtgcccgc ctcttctgca tcagcataac caatcccaac     46080
     gctaatcact tcaccttgta cttgatggtg acgaagtcgg cccgccactt gatcggcgat     46140
     ctcactgagc acgacttcaa tctcccttgc ctgcgtgtaa tcacgcatga gtacctgact     46200
     attgccatag cctttgttct cggcgcgtgg caaatagcga cgagtcaaat ccgagtaatc     46260
     aataccccat gaatggaaat acaaggcatc gccgagaacg ccgaagcgtt gatgtaataa     46320
     aagccgatcg gtgtgtgcaa gatcatagag gttgtgaatg cctattgcgt taagcttttt     46380
     tgcggtacgg ctgccaattg accagaaatc ggctaagtca tgtagttgcc atatggtttc     46440
     gggaacccgg tcgtaagtcc aagtggcttg ccacggagcg gccttcttgg cttcgttatc     46500
     gagagccagt tttgccagta gaggattctg accaatccca acggtcgtga taatgccaaa     46560
     ctgatcaaac acctttcttt gaatttgcgt tgcaatttct tgattggtac cgaagagatt     46620
     gtgtgagtgg gtgacgtcaa taaaggattc atcaatggaa taggggtacc aataagcatc     46680
     gtcagtaaac tggcgataaa tacgattaat cccgtaattc ttgcgaatgt aatccgccat     46740
     ccgtggttcg gccagttcaa tctgcatgtc gtcccgtaat tgaaagcggc gcgtgctcaa     46800
     gccaacatgg taacgtttct tgcagttggg actagcagct aacaccaggc cgccaggaga     46860
     atcgcctttg ctaagcacgg caatatcagc tgccagcggg tgaatgccgc gtcgaatggc     46920
     ctcaactgat gcgtaaaagg acttgcagtc aatacacatg atgtcgtgta ccggtagtct     46980
     cgttggatca tctagtggcg tggtcatgct aatgcccacc accgatcagg attgagcaaa     47040
     gctacgttac gaatatcagc tgcattgact gattgggtgt cgccgttctt gagttgtaaa     47100
     taaacctgat cgtcccaatg accaatgacg gcgccctcaa tatctggtag caaccgatca     47160
     tcgtagggtg tgccaatttg aacggctacg atttttgcat tttgccaggc atcttcaagg     47220
     atgtcgctaa tggtttcttg agactgttct ggctttggtt cgacaggacg ttcagaaatg     47280
     gaagctttct ccatataggc agaatgatca ctgagaatcc aaccgagcca tttcttcatg     47340
     caccgatcag gataaagcca cttttcttgc ggcacattgt tttccataat actgacctcc     47400
     tttatgtatt ttatagttat tatacaaaca cacgttctcg attgcaaaca tacgtttgcc     47460
     taaaaccgca ggacgtttta tactgaaatt gaaagacaac agtaaaaaag gcatgtagga     47520
     tgacatgcct tttgctgaag ccttgctatg aattgaatct tgttttgagg aggaagcaca     47580
     atggattgtg aagaatttga aacgtatttg aatgctaata gtcgtgtggt tgctattttc     47640
     cgcagccagg ctttgactta ccaacatagt agaaatcgtc agcgttctgc atcaaagcga     47700
     tggagtgaaa cagctgtaac aagtgctgtc gataaaatgg tcagtcagtt tattgacaac     47760
     gtatacgata agctcaaaac taacattaaa gaaaataagt ttcagcctta tgacagttgg     47820
     gttaacttta ttgaaggtaa cgaagtgtta gataatttag aagaaacggt gtcggaaatt     47880
     gaatttgacg aagagtaaag ccagccattc ttcgacttaa tccatttgtt tttcccccta     47940
     tgtttgatag ttcaaacttg gttatgttgt tgaatcttag aacctgtcta gtatctgctg     48000
     aatctggtag aattgtggaa aaccgactga ggagtttgtc atgccagatt atccaagcaa     48060
     tatttctccc cagtttacaa ttcaagtgca acaccctgac gacagggaag tcaacacttt     48120
     ttcggacagt ttgctaagcg actttttgtg aagcttggtc atacaaggaa agccatgcta     48180
     ctggtgcaag atagtctaag cgtgcttgta cccttacgcg gttgtaaaag gtctcgatgt     48240
     aagcgaagac ttgcgctctc agttcattga tatctttaaa ttgtatctga taaatgagct     48300
     ctttcttcat gatggcaaag aagctttcgc tccaagcgtt atcacccggt tttcccaatg     48360
     ctgagaagct acgttgccaa tgatattggt tgaccaactt tgtcacttct ttggccgtgt     48420
     attggctacc acggtcacta tgaaaaatac acgtttctgg caaagcccac ctttggtggg     48480
     cttgtttaag tgtcgctaag actaaatccg tgtccatatg attggatatt tgatgagcta     48540
     acactaggtt gctgttcaaa tcccttattt ggcaaatgta agcttttcct tctgatgttg     48600
     tcgtctgtgt aatgtcactt gataaggctt caaacggctt aaaagattgg tgtttcacta     48660
     gattgggata atcaccttga cgagcaaggc ggctatcggt caaactcttc ggatgacgac     48720
     aacgtagcgt tgaatacaga ccggcatcag ccatcagacg ggcaactcgg tgataggaag     48780
     ctttattacc atttttacgc aataaaccgc agatgcgttt gggcccgtaa gtgccctgtc     48840
     cttgatcaaa aaagtgtttg attcgttgac gatattgcct ttctttggcg tttcgctttg     48900
     gcaaagctct ccgccaagca taataaccac tcgttgatac gtctaacaaa cgcgcccacc     48960
     ttaccacaga aacagaggtt tccctcaaca taaaagcata cttatcgctg ggggttactt     49020
     ctggagactg gcaaagtagg cggcggcttt ttttaacata tcacgctcca atgctaattc     49080
     ggcattttca cgttttaagg cacggttctc agcttctaaa gaagcaaacg gtgtttgctt     49140
     tccatcttcg gtatatagct tccgccaacg atacagggca ctttcaggaa caccaagttc     49200
     ggaggcaatg attttaactg gtttggaaga gttaaaactc aaatgtaccg catttttctt     49260
     aaaatcttgg tcgtagcgat tgcgtgaata ggtcattttg aggactcctt tcggataaat     49320
     caattctctt atgtttctgt ccgaaattct agtacagacc ctaacagcct agaccactat     49380
     caagaattcg ttatcatcgt tgcacttgac ttgaaaattg aggcagtaat ttaagtgtat     49440
     tatctagttg agacatctat tcctaccccg cttaaatcat agcactaggg aggcttagat     49500
     gccttttttt gttatcaaaa agggcctagt acttttggaa tggaaatact ttccaacacc     49560
     aaaaattcta gacccgataa taactattag tataagcaaa attgttgtat atttaacatg     49620
     tgtaacctat agcttaaatc tttcgagttg tgactgaatc cacgacttat aggatacata     49680
     tatatgtttt tttagaaagg agaggggcaa actttatttg ttaaaattgg gttcaaaaaa     49740
     taaaaattga ctatttcgaa atagaggtaa actatgaaca agaagaaaat aggacagcaa     49800
     atatattctt tggttctgat ttttttgctg ttcttacaat catcagctca agttgtagga     49860
     gccgttacat ctagccccag tgcggccgat cattcgacag aggttcaact tctaggggca     49920
     actcaagaag ctgctggatc acggaacatt gacctgaagc tttcattaaa taattcaaca     49980
     gatgaaagta ttcataagga agtttcagta tctgtttcta acaatcagca actgaaagat     50040
     acgagcaatt ctaatattct tgatgccaat caaaaagttg tcgggaaata tacctattcg     50100
     gccaacaaat tagagttaga ggttttaggt aatgtttctg gcacagcaac tatccaacta     50160
     agtctcacgg aggcttcatc cttagaagga tctgtcaatt tttcgacgga tagtcaaaat     50220
     gttgttgcaa agctgactga ttctattgag aaaacaaaag ctgataagcc ttcgaccaat     50280
     gctagcagca aagctgcgcc tagtgttacg gcgacaagcc aaggtgaaaa ggcagtttct     50340
     aagagtactg agggcaatga tatttcaaag tatttgccag atgactccaa agggacaatc     50400
     attactggag caaagattga attcacagat agcgatggtc atactgttga tcgcacacaa     50460
     gtgacaaaag ataccaatct taattttcaa tatacgtggg caattccgaa tgatatgaaa     50520
     gatgggtatc agcttaaaga tggtgactat ttctcattta agttacccga aggaattacc     50580
     tataaaccag gtacgggaac tcttgatgac tatggaactt atagcatagc tgctgatggc     50640
     acagttaagt tcatctttaa tagcaatgtt gaaagtgtga acaatattga aggaacattt     50700
     gggtacaccg ctactattag tagtgattca tcatctggca aagatacaat taaaattgat     50760
     aagacaagcg gtcctgttga aataccgatt gttgtccatc catcaggtgg caatgatatt     50820
     gctaaaactg gccaactaac cggggctaac acatctggaa ataacccaac agggattacg     50880
     tggaacgtca caattaatac caatggtaaa gagctaaaga atgcaacaat ttctgatcca     50940
     atgccaagtg atactaccaa cactgtgccg accacgctga aatcggttag tgtatatccc     51000
     ttgacagtta atctgaaggg gaatgtgact aaaactggcg atccccttaa agaaggtacg     51060
     gattacaagg ttgaaaatgg aaaaatcaca tttgttggtg catatgcaga tacctatcag     51120
     gcttttaaga ttgcatacac tagcgacatc gattcgagta aattaccaga taatggcgga     51180
     atcttaacct ttacgaacaa tgctacctta actaacggtg ataaagactc tccagctagt     51240
     gcgacagtaa aggctaacta cgggaaactt ttaaacaaga gttttgacgg tcaggataag     51300
     aatggtagtc aaaagtataa ttggcatatt tattacaatt atggcgaaaa gacactttct     51360
     gccaatacta agttggtaga tacgttatca acgggccaaa cattcccgga ggacaataag     51420
     ctttcattag ttgatgaggc tggtacgcct atcagtactg atgactataa agtaacttac     51480
     aatgttgata gaactgaaat gactattgtt ttccccaatg ggctgaacaa gggagtcaaa     51540
     atttcatatc agtcacaagt aacagaccca attggtgata aaggccaaaa gattagtaac     51600
     agggtagata gcaacggcca aacctctaat tctgaaaata attcagtcgg acagcaggga     51660
     ctaactaagt ccctcggtag cgttgactat aatgctaaga ctgttacatg gaactttgat     51720
     atcaatatgg cccgccaaaa tatgagcaat tggtcaatga ccgatccagt cccggatggg     51780
     ctgactgtag attatgattc ctttgttctg aaagataaag atcataatac aaccctcact     51840
     gaaggaacgg actatgtgat tagcaagcaa gggaacggtt ttaccatatc cttcgctaat     51900
     gctttaaaaa agcatgctac aagttggtat actctgagtt ataaaactga ctttgaaacg     51960
     aatagccttc cgaatggggg taagtggact aacactgcta cggcaacttg gactgataaa     52020
     gacggccaag atcatacaaa taagggacag gcagacttca cccctaagac tgagtttaaa     52080
     aatgatggca gcaagtcggg gagttataat gctgtttcta aacaaattac ttggaccgtg     52140
     gttgctaact ataatcaacg taaacttagc aatgcctcta ttactgatcc aattattggt     52200
     gaccaagact atgtagcagg tagcgccaag ttgtatgaag cttctattaa cacaaatggc     52260
     tcatatattt tgggaacaca agttgcttcc gctaatattt cctttgacag tactaagaaa     52320
     cagcttactg ctaaattacc aaatgatagt tctaaggctt atgtcttgac ttaccaaact     52380
     agtctctctg gtaaggtcat tgatcaaaag tcgtatgaca atacagcgac ctatacaaat     52440
     aacaaaaaat ctagtgattt gacggctaag gtgacagtgc catacagtgg caatgttctg     52500
     gataaaagtg gcaaacaaga cccaacgaac tctgcttatg cattgtggac gatatgggtc     52560
     aataaagcac agtcaacttt cagcgatgca gttgttaccg atgagccttc tgacaatcaa     52620
     attattggcg aaagctctat tgtgatctat ccagggaagg tcgctgctaa tggtgacttt     52680
     actgaagata cgagtaatcc attagtactt ggtaaggatt actctgtgga tctgcaaact     52740
     gataatgtaa ctggtaagca aacgatgaag atttcctttg caaaggaaat tagttcggct     52800
     tactcgattc attatcgttc actgatcaat tcgtcaaaaa ttaatgatac gttgacaaac     52860
     acagcatcga tatcaggcaa gggcgaaaag gatgttgata acaataccaa cggatcgaca     52920
     caagtagtaa acaactacgg atcggcaacg ggtaagaaca ccaatatcgt tcttaccaag     52980
     agtgatgctg acaccaaaaa gtcaattgct ggagcttctt ttgaactttg gtcggatgtt     53040
     tccggacaaa aagggcagaa gcttcgtaca gggacaacgg atgctgcagg cagtatcaca     53100
     tggaataatc ttaaatctgg aaaatacatt ttagttgaaa caaaggcccc agatggctat     53160
     gtgatttcta ccagtttgac aaatggaaaa gaaatcaatc ttcagtataa agaagcaaat     53220
     gctgataata atgtcttggt ttctgccact aatcaaaaag gtaaggtcac gattgaaaag     53280
     tctgatgctg ataactcaag tcctttagct ggagcaatat ttgatcttta taagaaagac     53340
     gggactaagg ttgcttcgaa tcttaagacg ggattagatg gcactgtaag ttataccggt     53400
     cttaatgctg gagactatta tattatcgaa acaaaggcac ctgatggata taagctagat     53460
     gatattcagc atgcctttac aattaatagc gatagtattc aattaaaagt tccagtcaca     53520
     aatgataaag cattagggag cgttcttcta acaaagacag atggtgatac tggtaaagtt     53580
     ctttccggtg ccgtgttcga tctgtataag aaggacggca caaagcttgc tagtggtttg     53640
     acgacagatg ctaaaggtca aatcaaggtc aatgacttga agccaggtga ctactacttt     53700
     atcgaaacaa cagcgccagc tggttatcaa ttgaacaaca gtaagctgaa cttcacggtt     53760
     gaatttcagg aaacaaccaa ggttgcgacc gtctcggcaa cgaatgctga gaagactggt     53820
     tcagttgttt tgaacaagac cgacggcgat actggtaaaa ctcttgctgg tgcagtgttc     53880
     gatctgtaca agaagaatgg cactaagatc gctagcggtt tgacgacaga tgctaaaggc     53940
     cagatccaag tcaatgattt gaagccaggc gactactact ttgttgaaac agcagcacca     54000
     gctggttata aactgagtaa cgaaaaaata tcgtttacgg tcaagcttca actcaataat     54060
     gaatcggctg tggttgtggc gaagaacttt aagaagagta caccaccaaa caccaatgac     54120
     aatcacggca atggtcaaaa aatgccaaat acaggagatg tcaataacgt tggcatgaca     54180
     ctgattggga tactttcggt tcttggctta ttcgtttata gctttttcaa accttacaga     54240
     cgagaacgtc aataaggtat atgtcacaaa tttcgatact gaatactttt gtagcgagac     54300
     gatgcgacat gaatgattat tagaaaacca ggttcatcgg agacgacttt ccatagtgga     54360
     agccgtcttt tttgatactt catttttatt gaatgatttg tatccaatag cataaaaaaa     54420
     gcgtgtcaaa agtcgacacg cttgaagtaa tggcgttaac agtaaactat gggtttctta     54480
     agaattcgac gtacttcctg gatgtaagct gattcctgag acaactttta agagagggta     54540
     taatgaataa atcgtctctc aaaaggaagg aatttttaca tgccaactcg ttacgacaaa     54600
     gaattcaaac aaaacattat caacctatat aagcaaggcg aatcagctgc ccaactagcc     54660
     agagaatatg gcattggcta ttcaacagtt cataagtgga tccagggcca ggccaaaaat     54720
     caatccggta aatcgccaga cggaataaaa gcgatggaaa agcgactggc ttcgctgtct     54780
     gaggagaacg aaatcctaaa aaaagccctg cacttccttg cgcagaagta accaatatct     54840
     ttgattacat tcaccaagaa agccatcacc accaggtaac caagatgtgc cgaatcctcg     54900
     gtgtttccag agctcagtat tatcgttatc gatcccccaa accttgaaaa cgacgggccg     54960
     aagatgcgga cttgaaacaa ctgattctgc ggatctttgc ggaatttaag cagcgatacg     55020
     gtgttatgaa gagccaccat gaattgaatc tggaacttca accactgcag cttcggtgca     55080
     gtccacgacg gatttcccgg ctcatgaagg aactggatat ccactccggt accgtcaata     55140
     agtggaaagc ggcttcggct tccaaaacca aggttgaaca gcgtcccaac ttgcttaagc     55200
     aggatttctc gaccactggt ttaaatcaaa aatggaccgc tgatatgacc tatattcaaa     55260
     cgaagcgtaa tggctggtgt tacttatcaa ccatcatgga cctgcactca cgacggatta     55320
     tcggctattc gttctcaaaa aagatggcta ctgatttagt cttaaagacc cttgaaagcg     55380
     cggttaaaaa tcgaaccatt actggggacc tgattatcca tacggattta ggatcacagt     55440
     ataccagcga taattacaat caacgtttaa ctgaactaca tatccgcact catacagccg     55500
     taagggttgt ccgtatgata atgcgccaat ggaatccttt cacgcttccc tcaaaaagga     55560
     atgtgtttat ccagtgccgg tctttgaaga ttatgaaact gccgctgccg tcctttttga     55620
     atatgtgcat gctttctaca ataggaagag aattcatagt tcactgggct accactgtca     55680
     acgactaggc attaggttgt cgggaccacg tttaggacgt aagtctaaaa agatggatgc     55740
     taagcagcgg caagttgatc gtgacgcaga gaagcggcgc gggaaaattg aacgcggttt     55800
     tgccttcatg aaaggccctt tgggcctttc attggtgcgg actaaaacgg tagccagcat     55860
     cgcagtgacg attgatattg cgatcaatct agccaaccta aagatgctat taaggctttt     55920
     taatggatca attttgattt ttgtaaaata taagcaggaa tccatcttaa ttcactatca     55980
     aattcacgtt tcaggtagcc ggaatgttgc ctaattcacc agccactaga tagttgcgtc     56040
     aataagggat tacttcctgc agaatggata tccgaaaaaa ctttaacaaa tattgagaac     56100
     ggtcataatc tgcctagcct agaaactctg tataaattat ctattgcttt agaaacagat     56160
     atctctgact taatgaatga aatcattgat cagcatatta gccaatcgta aagtactgca     56220
     ttgaagacat caaacaactt cttagagtct gtttggtatc tagcaaaaat caggataatc     56280
     aagagtaaat tcccaaaatc aagctctagg agggaagtat agaacctttc ttaaactccc     56340
     cccaaaaaag gcagttaccc attcggtaac tgcctcaaaa tgatcgttta actttgacct     56400
     gcaaagcatg ctaaatattc tttaaatgat aaaggaactc atctcttctt gggtatttgg     56460
     cttgtaagtc atccaaaact tttgcaacac ccttatctgt tttccatttc cacccgtcaa     56520
     tgtctggatc atattcataa cgaatcggat ttctagtacc tttaacacgc tgtccaatcc     56580
     atttgtcgta tggagcttcg cctttagtta aggggcgacc gcctacaaag aagtatcttg     56640
     atgaattagg ataaagagcc acgccagaaa agtgtgcgac tagttttacc tctccttcaa     56700
     aacaaagcgc aacatattcc tcagaattga ctctcgcgcc taaacgccaa actcctttat     56760
     tatgatccca gagttccgaa tcagttgcat tgaacgaata accaacccat tttactgaag     56820
     gttcattagg gtaatttaga agtgccgctc gttgagctga cagggtgata aaaatcatta     56880
     aaacaccgcc tttttatttc ttgtgacata ctttctgatg atctagcatt gtcttaaata     56940
     cggcacttaa caagtgtata attataaagt cacagaatca agtgtttatt aaaaaacggc     57000
     tttatttata tatatatatt tataaatcca aaaagagggt ttataaatac gttttatttt     57060
     agaaagagtt cagtgaagtg taccctattg taactaaaga gagaagggag tattattagt     57120
     tacatataag tgacccggag gtgatctaga attgtctaaa atcggttatg cgcgtgttag     57180
     tacgcgtgat caaaatctgg cgcgtcaaat tgaacagcta catgatgccg gtgttaataa     57240
     aatctttcaa gagaagcttt caggtaaaaa tgccgatcgt cctcaactga aagcaatgtt     57300
     agactatatt cgtgatgatg atgaagtagt ggtactgagc cttgatcgac ttggtcgcaa     57360
     ttctcatgat ttgactgaca tcatcgaaac cattcggcat cgtggagctc aattgaacgt     57420
     tctaaatcta cctagctttg caagtattga agatcctaac cttcgtaact tgattacgac     57480
     aattattgtc gaactatata agtatattgc tcaagaagag cgcgaaacta ttaagatacg     57540
     gcaacaacaa ggcatagaaa ttgccaaacg ccagggcaaa tataaaggca aaattcgcga     57600
     atatggtcct cattcaccta atcgtcaaaa acgctatatt tataaagaag cctgtcgcct     57660
     tttaaatagg aagaaagacg gagatgaaac tctgaccaag cgacaaattg cccgcatgtt     57720
     aggtattgca ccagtaacct tatatcgcat cgaaaagtat caggcagaag atctagcaaa     57780
     tgttcctcgt agtgagaggt aaatatcatg atagatttaa ggggcaaacg aattctcttt     57840
     accggccgtt tgcgatcttt tcgtcgtttc caggcacaac agttagcaac tattctagga     57900
     gcaaaacctg tcaacgggat tgacaaaaat gtcgatatcc ttgtggttgg tattattagc     57960
     aaaccctatg atcaactact taccactcaa aagttaacgt atgctagaac ctatggcatt     58020
     ccaaagattg acgaattagc ctttatttca tggtgccaat ggcgattaga tcaattgaaa     58080
     gcaactcttt aagaacctgt ctagtatctg ctgaatctgg tagaattgtg gaaaaccgac     58140
     tgaggagttt gtcatgccag attatccaag caatatttct cgagcgcaat ttgcgttaat     58200
     acaacctgat ttagaaaact tccgcaagca tacaagaccg cgtcgttatg atctttatga     58260
     cgtattcaat gccatccttt actcgcttac tacagggtgt caatggcgtg aattaccgca     58320
     cgatttccca gaatggcaca ctgtctaccg ctattacgat atgtggcgag ataaaccaga     58380
     cccgacagct gattcgctat tagaaaggct tttaaaaaaa ctgtcgcttc ctatcgtttt     58440
     gcacagggcc gatcggcccg aacgtcgttt gtgattattg atgctcaaag tgttaaaacc     58500
     actgatttaa cgaaaaatag tggctacgat ggcggcaaaa agatttcaga gattaagcgt     58560
     catatggcgg ttgatattaa cggtttacca caagccattc tcgtgacacg agctaatgta     58620
     tcagatcgtt caggtgcatt ggctatgctt agtttggcta gccaaaattt agagctggtt     58680
     cagcatgtca tggttgatgg tggctacact ggcaatgact ttgcggatca ggtgaagctc     58740
     attttgaatg ctaagacgac ggtagctaaa cgcaacgagt tgcatatgtt cacggtgtta     58800
     ccgcaacgat ggatcgttga acgttcatgg agttggctag acaaatgtcg gcgactttgg     58860
     aaaaactgtg aacgtgccct taacagcagt cttcaaatgg ttgtattggc cttcttgaac     58920
     atagttctta aaagatgcta gacaggttct caacaaacgc cacagcttga ccagtggcat     58980
     gatcaatgcc aaagtttcgc gcagcaccga tgccacgatg gtcattaaaa ccggtcgcgt     59040
     gaaaattagg gataccttta acaaaatcag ccactgtctg agcggtacca tcagtagagg     59100
     catcgtcgat gagccaaagt tcaaaatcaa ttgtttgttg ctggatactt tttaatgtct     59160
     caggcagata atgacctaaa ttgtaagttg gcacaacgat ggttaaatct aagttcgacg     59220
     taattgcctc cttgaagctc gttttgatca ttatcgtcaa attaacggag gcgtcaaata     59280
     aaagtgattc gtttgtagag gacatgacta gcactgatca ttaaagaaca aaaggcaaca     59340
     cagataattg tcctaaaaaa ctgacgatgg cttgctggat ggacactgtt gaaaaagaaa     59400
     aaagaacagc aaactaaaga tgctacaaaa aataaaataa aacgtttacc ttctgttcag     59460
     atatggtaca atttgtttgt tgataggaat attcaatgtg gattgtgact atttaattag     59520
     gcgagaccac aaatcgcagt gctgatcgca gtgctgatcg cagcgcgtga tttgtggttt     59580
     tttctttgca ctgggaggtg atgacaactt gccaaaaata t                         59621
//
